# Supplementary material for: Bis(melaminium) succinate succinic acid monosolvate dihydrate
Source: Acta Crystallogr Sect E Struct Rep Online. 2012 Jul 25;68(Pt 8):o2555. doi: 10.1107/S1600536812033387 (PMC3414998; doi:10.1107/S1600536812033387)
Supplement: Supplementary file 1 [file e-68-o2555-sup1.cif]

##############################################################################
#                                                                            #
# This CIF contains the data in a paper accepted for publication in          #
# Acta Crystallographica Section E. It conforms to the requirements of       #
# Notes for Authors for Acta Crystallographica Section E, and has been       #
# peer reviewed under the auspices of the IUCr Commission on Journals.       #
#                                                                            #
# Full details of the Crystallographic Information File format               #
# are given in the paper "The Crystallographic Information File (CIF):       #
# a New Standard Archive File for Crystallography" by S. R. Hall, F. H.      #
# Allen and I. D. Brown [Acta Cryst. (1991), A47, 655-685].                  #
#                                                                            #
# The current version of the core CIF dictionary is obtainable from          #
# ftp://ftp.iucr.org/pub/cif_core.dic.                                       #
#                                                                            #
# Software is freely available for graphical display of the structure(s)     #
# in this CIF. For information consult the CIF software page                 #
# http://www.iucr.org/resources/cif/software.                                #
#                                                                            #
# This file may be used for bona fide research purposes within the           #
# scientific community so long as proper attribution is given to the journal # 
# article from which it was obtained.                                        #
#                                                                            #
##############################################################################
data_I
_audit_creation_method     SHELXL-97
_chemical_name_systematic
;
Bis(2,4,6-triamino-1,3,5-triazin-1-ium) succinate succinic acid monosolvate
dihydrate
;
_chemical_name_common
;
Bis(melaminium) succinate succinic acid monosolvate dihydrate
;
_chemical_formula_moiety     '2(C3 H7 N6 +), C4 H4 O4 2-, C4 H6 O4, 2(H2 O)'
_chemical_formula_sum     'C14 H28 N12 O10'
_chemical_formula_iupac     '2C3 H7 N6 +, C4 H4 O4 2-, C4 H6 O4, 2H2 O'
_chemical_formula_weight     524.48
_symmetry_cell_setting     triclinic
_symmetry_space_group_name_H-M     'P -1'
_symmetry_space_group_name_Hall     '-P 1'
loop_
    _symmetry_equiv_pos_as_xyz
    'x, y, z'
    '-x, -y, -z'
_cell_length_a     7.1193(7)
_cell_length_b     8.1650(8)
_cell_length_c     9.5595(9)
_cell_angle_alpha     88.013(2)
_cell_angle_beta     84.647(2)
_cell_angle_gamma     88.093(2)
_cell_volume     552.68(9)
_cell_formula_units_Z     1
_cell_measurement_reflns_used     1570
_cell_measurement_theta_min     2.499
_cell_measurement_theta_max     28.775
_cell_measurement_temperature     293(2)
_exptl_crystal_description     'parallelepiped'
_exptl_crystal_colour     'colourless'
_exptl_crystal_size_max     0.23
_exptl_crystal_size_mid     0.18
_exptl_crystal_size_min     0.12
_exptl_crystal_density_diffrn     1.576
_exptl_crystal_density_meas     ?
_exptl_crystal_density_method     'not measured'
_exptl_crystal_F_000     276
_exptl_absorpt_coefficient_mu     0.134
_exptl_absorpt_correction_type     none
_exptl_absorpt_correction_T_min     ?
_exptl_absorpt_correction_T_max     ?
_exptl_special_details
;
;
_diffrn_ambient_temperature     293(2)
_diffrn_radiation_type     MoK\a
_diffrn_radiation_wavelength     0.71073
_diffrn_radiation_source     'fine-focus sealed tube'
_diffrn_radiation_monochromator     graphite
_diffrn_measurement_device_type     'Siemens SMART CCD'
_diffrn_measurement_method     '\w scans'
_diffrn_detector_area_resol_mean     ?
_diffrn_reflns_number     5533
_diffrn_reflns_av_R_equivalents     0.0284
_diffrn_reflns_av_sigmaI/netI     0.0500
_diffrn_reflns_theta_min     2.14
_diffrn_reflns_theta_max     28.31
_diffrn_reflns_theta_full     28.31
_diffrn_measured_fraction_theta_max     0.987
_diffrn_measured_fraction_theta_full     0.987
_diffrn_reflns_limit_h_min     -9
_diffrn_reflns_limit_h_max     9
_diffrn_reflns_limit_k_min     -10
_diffrn_reflns_limit_k_max     10
_diffrn_reflns_limit_l_min     -12
_diffrn_reflns_limit_l_max     12
_diffrn_standards_number     0
_diffrn_standards_interval_count     .
_diffrn_standards_interval_time     .
_diffrn_standards_decay_%     ?
_refine_special_details
;
Refinement of <i>F</i>^2^ against ALL reflections. The weighted <i>R</i>-factor
<i>wR</i> and goodness of fit <i>S</i> are based on <i>F</i>^2^, conventional
<i>R</i>-factors <i>R</i> are based on <i>F</i>, with <i>F</i> set to zero for
negative <i>F</i>^2^. The threshold expression of <i>F</i>^2^ >
\s(<i>F</i>^2^) is used only for calculating <i>R</i>-factors(gt) <i>etc</i>.
and is not relevant to the choice of reflections for refinement.
<i>R</i>-factors based on <i>F</i>^2^ are statistically about twice as large
as those based on <i>F</i>, and <i>R</i>- factors based on ALL data will be
even larger.
;
_reflns_number_total     2719
_reflns_number_gt     1545
_reflns_threshold_expression     I>2sigma(I)
_refine_ls_structure_factor_coef     Fsqd
_refine_ls_matrix_type     full
_refine_ls_R_factor_all     0.1000
_refine_ls_R_factor_gt     0.0473
_refine_ls_wR_factor_gt     0.1163
_refine_ls_wR_factor_ref     0.1416
_refine_ls_goodness_of_fit_ref     0.966
_refine_ls_restrained_S_all     0.966
_refine_ls_number_reflns     2719
_refine_ls_number_parameters     173
_refine_ls_number_restraints     3
_refine_ls_hydrogen_treatment     mixed
_refine_ls_weighting_scheme     calc
_refine_ls_weighting_details
         'calc w=1/[\s^2^(Fo^2^)+(0.0791P)^2^+0.0000P] where P=(Fo^2^+2Fc^2^)/3'
_atom_sites_solution_hydrogens     geom
_atom_sites_solution_primary     direct
_atom_sites_solution_secondary     difmap
_refine_ls_shift/su_max     0.000
_refine_ls_shift/su_mean     0.000
_refine_diff_density_max     0.300
_refine_diff_density_min     -0.257
_refine_ls_extinction_method     'SHELXL97 (Sheldrick, 2008)'
_refine_ls_extinction_coef     0.010(4)
_refine_ls_extinction_expression
                                  'Fc^*^=kFc[1+0.001xFc^2^\l^3^/sin(2\q)]^-1/4^'
loop_
    _atom_type_symbol
    _atom_type_description
    _atom_type_scat_dispersion_real
    _atom_type_scat_dispersion_imag
    _atom_type_scat_source
    'C' 'C' 0.0033 0.0016
                         'International Tables Vol C Tables 4.2.6.8 and 6.1.1.4'
    'H' 'H' 0.0000 0.0000
                         'International Tables Vol C Tables 4.2.6.8 and 6.1.1.4'
    'N' 'N' 0.0061 0.0033
                         'International Tables Vol C Tables 4.2.6.8 and 6.1.1.4'
    'O' 'O' 0.0106 0.0060
                         'International Tables Vol C Tables 4.2.6.8 and 6.1.1.4'
_computing_data_collection     'SMART (Siemens, 1996)'
_computing_cell_refinement     'SAINT (Siemens, 1996)'
_computing_data_reduction     'SAINT (Siemens, 1996)'
_computing_structure_solution     'SHELXS97 (Sheldrick, 2008)'
_computing_structure_refinement     'SHELXL97 (Sheldrick, 2008)'
_computing_molecular_graphics
                  'Mercury (Macrae <i>et al.</i>, 2006) and ATOMS (Dowty, 2006)'
_computing_publication_material     'publCIF (Westrip, 2010)'
loop_
    _atom_site_type_symbol
    _atom_site_label
    _atom_site_fract_x
    _atom_site_fract_y
    _atom_site_fract_z
    _atom_site_U_iso_or_equiv
    _atom_site_adp_type
    _atom_site_calc_flag
    _atom_site_refinement_flags
    _atom_site_occupancy
    _atom_site_symmetry_multiplicity
    _atom_site_disorder_assembly
    _atom_site_disorder_group
    N N3 0.3081(2) 1.0330(2) 0.36672(15) 0.0308(4) Uani d . 1 1 . .
    N N1 0.4064(2) 0.8895(2) 0.16163(15) 0.0323(4) Uani d . 1 1 . .
    H H1 0.4894 0.8279 0.1160 0.039 Uiso calc R 1 1 . .
    O O1 0.62741(19) 0.68205(18) -0.02657(14) 0.0385(4) Uani d . 1 1 . .
    O O3 0.6682(2) 0.2996(2) 0.25900(15) 0.0456(4) Uani d . 1 1 . .
    O O2 0.8071(2) 0.6984(2) 0.14806(15) 0.0480(5) Uani d . 1 1 . .
    O O4 0.3997(2) 0.44613(19) 0.26505(14) 0.0431(4) Uani d D 1 1 . .
    C C7 0.5535(3) 0.3930(3) 0.3191(2) 0.0309(5) Uani d . 1 1 . .
    C C1 0.2450(3) 0.9365(2) 0.10469(19) 0.0284(4) Uani d . 1 1 . .
    N N2 0.1121(2) 1.0287(2) 0.17327(15) 0.0305(4) Uani d . 1 1 . .
    C C2 0.1488(3) 1.0729(2) 0.30373(18) 0.0281(4) Uani d . 1 1 . .
    C C6 0.5839(3) 0.4567(3) 0.46117(19) 0.0339(5) Uani d . 1 1 . .
    H H6A 0.6871 0.5321 0.4491 0.041 Uiso calc R 1 1 . .
    H H6B 0.6233 0.3651 0.5200 0.041 Uiso calc R 1 1 . .
    N N4 0.2251(2) 0.8874(2) -0.02317(16) 0.0370(4) Uani d . 1 1 . .
    H H3 0.1250 0.9151 -0.0632 0.044 Uiso calc R 1 1 . .
    H H2 0.3123 0.8277 -0.0664 0.044 Uiso calc R 1 1 . .
    N N6 0.5975(2) 0.8950(2) 0.34112(18) 0.0402(5) Uani d . 1 1 . .
    H H6 0.6226 0.9242 0.4228 0.048 Uiso calc R 1 1 . .
    H H7 0.6778 0.8356 0.2909 0.048 Uiso calc R 1 1 . .
    C C3 0.4365(3) 0.9412(2) 0.29314(19) 0.0301(5) Uani d . 1 1 . .
    C C4 0.7771(3) 0.6435(2) 0.0324(2) 0.0308(5) Uani d . 1 1 . .
    N N5 0.0177(2) 1.1639(2) 0.37353(17) 0.0396(5) Uani d . 1 1 . .
    H H5 0.0347 1.1959 0.4561 0.048 Uiso calc R 1 1 . .
    H H4 -0.0848 1.1912 0.3365 0.048 Uiso calc R 1 1 . .
    O O1W 0.0343(3) 0.6661(3) 0.36216(18) 0.0637(6) Uani d D 1 1 . .
    H H1W 0.126(4) 0.591(3) 0.353(3) 0.097 Uiso d D 1 1 . .
    H H2W -0.024(4) 0.667(4) 0.288(2) 0.097 Uiso d D 1 1 . .
    H H12 0.385(4) 0.393(3) 0.171(2) 0.097 Uiso d D 1 1 . .
    C C5 0.9192(3) 0.5292(3) -0.04228(19) 0.0306(5) Uani d . 1 1 . .
    H H5A 0.9717 0.5841 -0.1280 0.037 Uiso calc R 1 1 . .
    H H5B 0.8543 0.4341 -0.0690 0.037 Uiso calc R 1 1 . .
loop_
    _atom_site_aniso_label
    _atom_site_aniso_U_11
    _atom_site_aniso_U_22
    _atom_site_aniso_U_33
    _atom_site_aniso_U_12
    _atom_site_aniso_U_13
    _atom_site_aniso_U_23
    N3 0.0277(9) 0.0441(10) 0.0218(8) 0.0109(8) -0.0092(7) -0.0101(7)
    N1 0.0283(9) 0.0444(10) 0.0248(8) 0.0147(8) -0.0070(7) -0.0131(7)
    O1 0.0295(8) 0.0537(10) 0.0344(8) 0.0173(7) -0.0150(6) -0.0151(7)
    O3 0.0392(9) 0.0659(11) 0.0337(8) 0.0230(8) -0.0151(7) -0.0236(7)
    O2 0.0455(9) 0.0664(11) 0.0351(8) 0.0258(8) -0.0193(7) -0.0285(8)
    O4 0.0381(9) 0.0635(11) 0.0303(8) 0.0209(7) -0.0178(6) -0.0191(7)
    C7 0.0278(10) 0.0395(12) 0.0261(9) 0.0081(9) -0.0067(8) -0.0069(8)
    C1 0.0269(10) 0.0366(11) 0.0222(9) 0.0051(8) -0.0061(8) -0.0061(8)
    N2 0.0281(9) 0.0428(10) 0.0217(8) 0.0076(7) -0.0085(7) -0.0097(7)
    C2 0.0250(10) 0.0386(11) 0.0215(9) 0.0063(8) -0.0062(8) -0.0067(8)
    C6 0.0296(11) 0.0479(13) 0.0257(10) 0.0076(9) -0.0106(8) -0.0085(9)
    N4 0.0332(9) 0.0548(12) 0.0245(8) 0.0131(8) -0.0107(7) -0.0169(8)
    N6 0.0330(10) 0.0596(12) 0.0295(9) 0.0231(9) -0.0130(7) -0.0173(8)
    C3 0.0301(10) 0.0372(12) 0.0243(9) 0.0055(9) -0.0095(8) -0.0070(8)
    C4 0.0282(10) 0.0357(11) 0.0294(10) 0.0105(9) -0.0083(8) -0.0083(8)
    N5 0.0322(9) 0.0630(13) 0.0255(8) 0.0174(9) -0.0127(7) -0.0182(8)
    O1W 0.0646(12) 0.0902(15) 0.0408(9) 0.0294(10) -0.0287(8) -0.0315(9)
    C5 0.0299(10) 0.0388(12) 0.0243(9) 0.0108(9) -0.0087(8) -0.0104(8)
_geom_special_details
;
All e.s.d.'s (except the e.s.d. in the dihedral angle between two l.s. planes)
are estimated using the full covariance matrix. The cell e.s.d.'s are taken
into account individually in the estimation of e.s.d.'s in distances, angles
and torsion angles; correlations between e.s.d.'s in cell parameters are only
used when they are defined by crystal symmetry. An approximate (isotropic)
treatment of cell e.s.d.'s is used for estimating e.s.d.'s involving l.s.
planes.
;
loop_
    _geom_bond_atom_site_label_1
    _geom_bond_atom_site_label_2
    _geom_bond_site_symmetry_2
    _geom_bond_distance
    _geom_bond_publ_flag
    N3 C3 . 1.328(2) ?
    N3 C2 . 1.358(2) ?
    N1 C1 . 1.356(2) ?
    N1 C3 . 1.378(2) ?
    N1 H1 . 0.8600 ?
    O1 C4 . 1.277(2) ?
    O3 C7 . 1.217(2) ?
    O2 C4 . 1.246(2) ?
    O4 C7 . 1.309(2) ?
    O4 H12 . 1.023(17) ?
    C7 C6 . 1.507(3) ?
    C1 N4 . 1.321(2) ?
    C1 N2 . 1.328(2) ?
    N2 C2 . 1.361(2) ?
    C2 N5 . 1.319(2) ?
    C6 C6 2_666 1.514(4) ?
    C6 H6A . 0.9700 ?
    C6 H6B . 0.9700 ?
    N4 H3 . 0.8600 ?
    N4 H2 . 0.8600 ?
    N6 C3 . 1.313(2) ?
    N6 H6 . 0.8600 ?
    N6 H7 . 0.8600 ?
    C4 C5 . 1.500(3) ?
    N5 H5 . 0.8600 ?
    N5 H4 . 0.8600 ?
    O1W H1W . 0.882(17) ?
    O1W H2W . 0.856(18) ?
    C5 C5 2_765 1.522(3) ?
    C5 H5A . 0.9700 ?
    C5 H5B . 0.9700 ?
loop_
    _geom_angle_atom_site_label_1
    _geom_angle_atom_site_label_2
    _geom_angle_atom_site_label_3
    _geom_angle_site_symmetry_1
    _geom_angle_site_symmetry_3
    _geom_angle
    _geom_angle_publ_flag
    C3 N3 C2 . . 115.93(15) ?
    C1 N1 C3 . . 119.48(16) ?
    C1 N1 H1 . . 120.3 ?
    C3 N1 H1 . . 120.3 ?
    C7 O4 H12 . . 111.6(17) ?
    O3 C7 O4 . . 122.87(17) ?
    O3 C7 C6 . . 121.05(18) ?
    O4 C7 C6 . . 116.07(17) ?
    N4 C1 N2 . . 120.96(17) ?
    N4 C1 N1 . . 117.14(17) ?
    N2 C1 N1 . . 121.90(16) ?
    C1 N2 C2 . . 115.70(16) ?
    N5 C2 N3 . . 117.76(16) ?
    N5 C2 N2 . . 116.44(16) ?
    N3 C2 N2 . . 125.80(17) ?
    C7 C6 C6 . 2_666 116.3(2) ?
    C7 C6 H6A . . 108.2 ?
    C6 C6 H6A 2_666 . 108.2 ?
    C7 C6 H6B . . 108.2 ?
    C6 C6 H6B 2_666 . 108.2 ?
    H6A C6 H6B . . 107.4 ?
    C1 N4 H3 . . 120.0 ?
    C1 N4 H2 . . 120.0 ?
    H3 N4 H2 . . 120.0 ?
    C3 N6 H6 . . 120.0 ?
    C3 N6 H7 . . 120.0 ?
    H6 N6 H7 . . 120.0 ?
    N6 C3 N3 . . 122.22(17) ?
    N6 C3 N1 . . 116.61(17) ?
    N3 C3 N1 . . 121.17(17) ?
    O2 C4 O1 . . 121.88(17) ?
    O2 C4 C5 . . 120.22(17) ?
    O1 C4 C5 . . 117.90(16) ?
    C2 N5 H5 . . 120.0 ?
    C2 N5 H4 . . 120.0 ?
    H5 N5 H4 . . 120.0 ?
    H1W O1W H2W . . 107(3) ?
    C4 C5 C5 . 2_765 115.00(19) ?
    C4 C5 H5A . . 108.5 ?
    C5 C5 H5A 2_765 . 108.5 ?
    C4 C5 H5B . . 108.5 ?
    C5 C5 H5B 2_765 . 108.5 ?
    H5A C5 H5B . . 107.5 ?
loop_
    _geom_hbond_atom_site_label_D
    _geom_hbond_atom_site_label_H
    _geom_hbond_atom_site_label_A
    _geom_hbond_site_symmetry_A
    _geom_hbond_distance_DH
    _geom_hbond_distance_HA
    _geom_hbond_distance_DA
    _geom_hbond_angle_DHA
    N4 H3 N2 2_575 0.86 2.10 2.959(2) 175.7
    N1 H1 O1 . 0.86 2.01 2.844(2) 164.2
    N5 H4 O3 1_465 0.86 2.13 2.976(2) 170.0
    N6 H6 N3 2_676 0.86 2.16 3.015(2) 173.2
    N1 H1 O2 . 0.86 2.50 3.199(2) 138.4
    N4 H2 O3 2_665 0.86 2.14 2.799(2) 133.5
    N4 H2 O1 . 0.86 2.56 3.268(2) 140.6
    N6 H7 O2 . 0.86 1.94 2.782(2) 165.6
    N5 H5 O1W 2_576 0.86 2.11 2.912(2) 154.1
    O1W H1W O4 . 0.882(17) 2.35(2) 3.195(2) 162(3)
    O1W H2W O2 1_455 0.856(18) 1.886(19) 2.726(2) 167(3)
    O4 H12 O1 2_665 1.023(17) 1.545(18) 2.5673(19) 177(3)
_iucr_refine_instructions_details
;
TITL sad in P-1
CELL 0.71073   7.1193   8.1650   9.5595  88.013  84.647  88.093
ZERR    2.00   0.0007   0.0008   0.0009   0.002   0.002   0.002
LATT 1
SFAC C  H  N  O
UNIT 14 28 12 10
OMIT -4 6 8
OMIT -4 4 4
OMIT 1 0 3
OMIT -3 6 3
OMIT 3 -8 3
L.S. 10
ACTA
BOND
dfix 0.90 0.02 O1w H1w
dfix 0.90 0.02 O1w H2w
dfix 1.00 0.02 O4 H12
BOND $H
FMAP 2
PLAN 20
EQIV $1 -x, -y+2, -z
EQIV $2 -x+1, -y+1, -z
EQIV $3 -x+1, -y+2, -z+1
EQIV $4 -x, -y+2, -z+1
EQIV $5 x-1, y+1, z
EQIV $6 x-1, y, z
HTAB N4 N2_$1
HTAB N1 O1
HTAB N5 O3_$5
HTAB N6 N3_$3
HTAB N1 O2
HTAB N4 O3_$2
HTAB N4 O1
HTAB N6 O2
HTAB N5 O1w_$4
HTAB O1w O4
HTAB O1w O2_$6
HTAB O4 O1_$2
WGHT      0.0791      0.0000
EXTI    0.010315
FVAR       0.19486
N3    3    0.308072    1.033043    0.366723    11.00000    0.02774    0.04407 =
         0.02182   -0.01006   -0.00924    0.01088
N1    3    0.406417    0.889543    0.161629    11.00000    0.02829    0.04439 =
         0.02477   -0.01310   -0.00704    0.01465
AFIX  43
H1    2    0.489400    0.827936    0.116009    11.00000   -1.20000
AFIX   0
O1    4    0.627409    0.682054   -0.026566    11.00000    0.02947    0.05370 =
         0.03440   -0.01509   -0.01497    0.01730
O3    4    0.668222    0.299584    0.259001    11.00000    0.03919    0.06591 =
         0.03373   -0.02356   -0.01510    0.02295
O2    4    0.807053    0.698417    0.148062    11.00000    0.04553    0.06644 =
         0.03511   -0.02852   -0.01935    0.02579
O4    4    0.399673    0.446130    0.265056    11.00000    0.03809    0.06353 =
         0.03033   -0.01909   -0.01781    0.02093
C7    1    0.553476    0.393025    0.319125    11.00000    0.02779    0.03945 =
         0.02610   -0.00685   -0.00668    0.00811
C1    1    0.244963    0.936531    0.104694    11.00000    0.02695    0.03660 =
         0.02223   -0.00612   -0.00606    0.00509
N2    3    0.112059    1.028705    0.173265    11.00000    0.02808    0.04281 =
         0.02167   -0.00970   -0.00845    0.00759
C2    1    0.148797    1.072909    0.303727    11.00000    0.02506    0.03861 =
         0.02147   -0.00670   -0.00622    0.00627
C6    1    0.583856    0.456721    0.461172    11.00000    0.02965    0.04787 =
         0.02567   -0.00849   -0.01061    0.00763
AFIX  23
H6A   2    0.687065    0.532055    0.449096    11.00000   -1.20000
H6B   2    0.623302    0.365122    0.520008    11.00000   -1.20000
AFIX   0
N4    3    0.225126    0.887406   -0.023166    11.00000    0.03322    0.05478 =
         0.02454   -0.01686   -0.01075    0.01309
AFIX  93
H3    2    0.125010    0.915098   -0.063178    11.00000   -1.20000
H2    2    0.312328    0.827729   -0.066400    11.00000   -1.20000
AFIX   0
N6    3    0.597517    0.895020    0.341115    11.00000    0.03297    0.05966 =
         0.02951   -0.01728   -0.01300    0.02311
AFIX  93
H6    2    0.622644    0.924198    0.422754    11.00000   -1.20000
H7    2    0.677843    0.835560    0.290904    11.00000   -1.20000
AFIX   0
C3    1    0.436530    0.941250    0.293138    11.00000    0.03014    0.03716 =
         0.02426   -0.00705   -0.00950    0.00548
C4    1    0.777144    0.643468    0.032443    11.00000    0.02823    0.03570 =
         0.02939   -0.00828   -0.00830    0.01049
N5    3    0.017660    1.163914    0.373524    11.00000    0.03220    0.06302 =
         0.02552   -0.01823   -0.01272    0.01741
AFIX  93
H5    2    0.034690    1.195898    0.456056    11.00000   -1.20000
H4    2   -0.084844    1.191247    0.336486    11.00000   -1.20000
AFIX   0
O1W   4    0.034351    0.666113    0.362161    11.00000    0.06457    0.09023 =
         0.04078   -0.03149   -0.02873    0.02943
H1W   2    0.125981    0.590867    0.352525    11.00000   10.09750
H2W   2   -0.023736    0.666855    0.287733    11.00000   10.09750
H12   2    0.385130    0.393005    0.171464    11.00000   10.09750
C5    1    0.919170    0.529246   -0.042283    11.00000    0.02987    0.03884 =
         0.02427   -0.01042   -0.00871    0.01077
AFIX  23
H5A   2    0.971673    0.584123   -0.128030    11.00000   -1.20000
H5B   2    0.854333    0.434136   -0.068989    11.00000   -1.20000
HKLF 4
REM  sad in P-1
REM R1 =  0.0473 for   1545 Fo > 4sig(Fo)  and  0.1000 for all   2719 data
REM    173 parameters refined using      3 restraints
END
REM Highest difference peak  0.300,  deepest hole -0.257,  1-sigma level  0.053
Q1    1   0.0334  0.5586  0.3852  11.00000  0.05    0.30
Q2    1   0.8473  0.5808 -0.0007  11.00000  0.05    0.26
Q3    1   0.3395  0.9532  0.3519  11.00000  0.05    0.22
Q4    1   0.3759  1.0025  0.3268  11.00000  0.05    0.22
Q5    1   0.7072  0.7725  0.1941  11.00000  0.05    0.22
Q6    1   0.1591  0.9859  0.1495  11.00000  0.05    0.21
Q7    1   0.5518  0.7485 -0.0231  11.00000  0.05    0.20
Q8    1   0.2786  0.4572  0.3142  11.00000  0.05    0.19
Q9    1   0.7741  0.2848  0.2859  11.00000  0.05    0.19
Q10   1   0.6664  0.4428  0.4863  11.00000  0.05    0.18
Q11   1  -0.0318  0.6563  0.4403  11.00000  0.05    0.17
Q12   1  -0.0816  0.7328  0.4108  11.00000  0.05    0.17
Q13   1   1.0000  0.5000  0.0000  10.50000  0.05    0.17
Q14   1   0.0784  1.1489  0.3214  11.00000  0.05    0.17
Q15   1   0.2294  0.5741  0.2811  11.00000  0.05    0.17
Q16   1  -0.0308  1.2872  0.3224  11.00000  0.05    0.17
Q17   1   0.3185  0.4996  0.3058  11.00000  0.05    0.17
Q18   1   0.4952  0.6885  0.0366  11.00000  0.05    0.17
Q19   1   0.4987  0.7838  0.3552  11.00000  0.05    0.16
Q20   1   0.6558  0.7849  0.3172  11.00000  0.05    0.15
;
data_global
_journal_date_recd_electronic     2012-07-17
_journal_date_accepted     2012-07-20
_journal_name_full     'Acta Crystallographica, Section E'
_journal_year     2012
_journal_volume     68
_journal_issue      8
_journal_page_first     o2555
_journal_page_last     o2555
_journal_paper_category     QO
_journal_paper_doi     10.1107/S1600536812033387
_journal_coeditor_code     CV5324
_publ_contact_author_name
;
Matthias Weil
;
_publ_contact_author_address
;
Institute for Chemical Technologies and Analytics
Division of Structural Chemistry
Vienna University of Technology
Getreidemarkt 9/164-SC
A-1060 Vienna
Austria
;
_publ_contact_author_email     'mweil@mail.zserv.tuwien.ac.at'
_publ_contact_author_fax     '+43 1 58801 17199'
_publ_contact_author_phone     '+43 1 58801 17122'
_publ_section_title
;
Bis(melaminium) succinate succinic acid monosolvate dihydrate
;
loop_
    _publ_author_name
    _publ_author_address
    'Froschauer, Barbara'
;
Institute for Applied Synthetic Chemistry
Vienna University of Technology
Getreidemarkt 9/163
A-1060 Vienna
Austria
;
    'Weil, Matthias'
;
Institute for Chemical Technologies and Analytics
Division of Structural Chemistry
Vienna University of Technology
Getreidemarkt 9/164-SC
A-1060 Vienna
Austria
;
