# Supplementary material for: Bis(melaminium) succinate succinic acid monosolvate dihydrate
Source: Acta Crystallogr Sect E Struct Rep Online. 2012 Jul 25;68(Pt 8):o2555. doi: 10.1107/S1600536812033387 (PMC3414998; doi:10.1107/S1600536812033387)
Supplement: Supplementary file 2 [file e-68-o2555-Isup2.hkl]

# 
# h,k,l, Fc-squared, Fo-squared, sigma(Fo-squared) and status flag 
# 
data_I
_shelx_title ' sad in P-1' 
_shelx_refln_list_code          4 
_shelx_F_calc_maximum      176.49 
_exptl_crystal_F_000       276.00 
_reflns_d_resolution_high  0.7493 
 
loop_ 
 _symmetry_equiv_pos_as_xyz 
 'x, y, z' 
 '-x, -y, -z' 
 
_cell_length_a     7.1193 
_cell_length_b     8.1650 
_cell_length_c     9.5595 
_cell_angle_alpha  88.013 
_cell_angle_beta   84.647 
_cell_angle_gamma  88.093 
 
_shelx_F_squared_multiplier     1.000 
 
loop_ 
 _refln_index_h 
 _refln_index_k 
 _refln_index_l 
 _refln_F_squared_calc 
 _refln_F_squared_meas 
 _refln_F_squared_sigma 
 _refln_observed_status 
   1   0   0      418.62      351.95      4.44 o 
   2   0   0       28.72       23.98      1.01 o 
   3   0   0      311.93      328.31      5.97 o 
   4   0   0      246.61      233.52      3.72 o 
   5   0   0      482.56      498.03      9.14 o 
   6   0   0      100.60      101.26      4.00 o 
   7   0   0        8.59        6.32      2.42 o 
   8   0   0        0.09       -3.95      3.95 o 
   9   0   0       13.44       12.38      5.27 o 
  -9   1   0        5.37        6.06      4.74 o 
  -8   1   0       28.30       27.92      4.74 o 
  -7   1   0       20.19       17.08      2.70 o 
  -6   1   0       68.00       70.37      4.74 o 
  -5   1   0      197.71      187.86      4.30 o 
  -4   1   0       13.59       14.94      1.29 o 
  -3   1   0       47.92       41.38      1.50 o 
  -2   1   0       75.68       74.84      1.69 o 
  -1   1   0      258.86      240.83      3.94 o 
   0   1   0      252.43      189.52      3.08 o 
   1   1   0        8.50        8.61      1.07 o 
   2   1   0      813.70      776.86     12.09 o 
   3   1   0       49.77       47.16      2.05 o 
   4   1   0       86.20       76.23      2.79 o 
   5   1   0        4.32        5.57      1.76 o 
   6   1   0       34.24       39.77      3.07 o 
   7   1   0       65.80       68.64      3.82 o 
   8   1   0        2.47        2.77      3.56 o 
   9   1   0        0.63        6.32      5.00 o 
  -9   2   0        2.85        0.53      5.27 o 
  -8   2   0       18.00       18.44      4.48 o 
  -7   2   0      313.84      334.23      7.83 o 
  -6   2   0      663.56      652.63     18.74 o 
  -5   2   0      112.68      113.70      2.90 o 
  -4   2   0       32.24       30.59      1.74 o 
  -3   2   0       24.95       23.87      1.41 o 
  -2   2   0       87.52       87.33      2.33 o 
  -1   2   0     1186.04      969.91     17.03 o 
   0   2   0      987.61      806.62     12.13 o 
   1   2   0       26.02       26.35      1.24 o 
   2   2   0        0.36        0.41      0.78 o 
   3   2   0      695.21      632.54     10.37 o 
   4   2   0      563.49      548.96      9.61 o 
   5   2   0        0.27       -0.62      1.57 o 
   6   2   0        7.18        7.71      3.95 o 
   7   2   0        1.70        0.16      2.32 o 
   8   2   0       25.51       29.35      3.44 o 
   9   2   0        0.02        2.63      5.00 o 
  -8   3   0        0.91       -4.48      4.48 o 
  -7   3   0       17.83       17.61      2.96 o 
  -6   3   0       33.63       37.20      2.31 o 
  -5   3   0      345.48      339.45      8.17 o 
  -4   3   0      230.98      211.00      3.84 o 
  -3   3   0       72.03       78.70      2.31 o 
  -2   3   0      328.51      310.42      4.56 o 
  -1   3   0        3.22        3.38      1.01 o 
   0   3   0      685.22      645.28     12.97 o 
   1   3   0        1.39        1.68      0.70 o 
   2   3   0      463.96      469.81      6.24 o 
   3   3   0       28.81       23.16      3.54 o 
   4   3   0      287.97      273.94      5.68 o 
   5   3   0       54.90       55.60      3.95 o 
   6   3   0       37.94       38.08      2.79 o 
   7   3   0        6.73        6.85      2.42 o 
   8   3   0        1.44        1.45      2.98 o 
   9   3   0        7.10       -1.58      5.27 o 
  -8   4   0        6.81        1.58      4.74 o 
  -7   4   0        2.19        4.92      2.96 o 
  -6   4   0        1.34        1.32      1.99 o 
  -5   4   0      780.82      785.72     10.96 o 
  -4   4   0      303.86      294.36      5.02 o 
  -3   4   0        2.63        4.14      1.32 o 
  -2   4   0        3.00        3.16      1.43 o 
  -1   4   0      169.21      150.27      6.59 o 
   0   4   0      277.45      216.99      4.38 o 
   1   4   0        0.27       -0.46      0.73 o 
   2   4   0       88.64       84.80      2.37 o 
   3   4   0        4.00        4.47      1.01 o 
   4   4   0        0.11       -1.49      1.49 o 
   5   4   0        5.29        4.48      1.86 o 
   6   4   0       19.20       20.88      2.51 o 
   7   4   0        0.04        1.12      2.51 o 
   8   4   0        3.84        1.48      3.07 o 
  -6   5   0        3.64        4.44      2.53 o 
  -5   5   0      264.14      273.31      6.49 o 
  -4   5   0      253.04      242.63      5.85 o 
  -3   5   0       27.81       25.29      3.85 o 
  -2   5   0      204.57      200.04      4.56 o 
  -1   5   0       89.02       74.07      2.79 o 
   0   5   0      514.79      520.11      8.95 o 
   1   5   0        8.11        8.15      1.43 o 
   2   5   0        1.76       -0.29      1.01 o 
   3   5   0       47.63       48.89      2.94 o 
   4   5   0        2.40        3.16      1.68 o 
   5   5   0        1.97       -0.53      2.05 o 
   6   5   0       25.01       30.56      2.88 o 
   7   5   0        1.47        0.61      5.27 o 
   8   5   0        1.41       -0.98      3.34 o 
  -7   6   0       18.56       16.86      4.48 o 
  -6   6   0        7.51        6.81      2.91 o 
  -5   6   0       43.78       47.21      3.48 o 
  -4   6   0       80.40       94.47      5.40 o 
  -3   6   0        5.67       10.69      2.14 o 
  -2   6   0        9.10       13.29      1.95 o 
  -1   6   0      197.11      205.57     10.01 o 
   0   6   0        2.93        0.13      1.49 o 
   1   6   0       31.04       32.74      2.32 o 
   2   6   0        0.48       -0.23      1.71 o 
   3   6   0      120.18      117.71      3.60 o 
   4   6   0        2.30        0.53      1.86 o 
   5   6   0        1.17       -2.14      2.14 o 
   6   6   0       12.25       12.63      2.70 o 
   7   6   0        6.90        8.34      3.07 o 
   8   6   0        0.00        0.05      3.63 o 
  -7   7   0        2.79        7.11      5.00 o 
  -6   7   0       17.24       12.55      4.08 o 
  -5   7   0        0.48        0.84      4.61 o 
  -4   7   0       11.50       10.68      2.59 o 
  -3   7   0       61.65       54.53      3.26 o 
  -2   7   0        6.57        8.27      3.03 o 
  -1   7   0       39.89       41.87      8.96 o 
   0   7   0        1.03        2.11      1.86 o 
   1   7   0       88.97       89.07      5.01 o 
   2   7   0        0.36       -1.76      1.76 o 
   3   7   0        1.11       -1.58      2.63 o 
   4   7   0       10.95       12.64      3.42 o 
   5   7   0        0.00       -2.11      3.42 o 
   6   7   0        3.00        6.32      4.21 o 
   7   7   0        0.01       -3.16      4.74 o 
  -6   8   0       10.39       16.59      5.00 o 
  -5   8   0        1.42        2.46      3.29 o 
  -4   8   0       19.48       17.20      3.15 o 
  -3   8   0       12.32       11.61      2.77 o 
  -2   8   0        3.65        4.08      2.42 o 
  -1   8   0        1.11        1.30      2.32 o 
   0   8   0       46.42       49.28      3.15 o 
   1   8   0        0.15       -0.09      2.14 o 
   2   8   0        0.04       -1.57      2.21 o 
   3   8   0        0.02        9.74      3.42 o 
   4   8   0        0.00       -3.42      3.42 o 
   5   8   0        0.00       -3.95      3.95 o 
   6   8   0        0.00        3.42      4.48 o 
  -5   9   0       48.33       56.53      4.87 o 
  -4   9   0        0.40       -0.35      3.29 o 
  -3   9   0        1.15       -0.69      3.03 o 
  -2   9   0        1.45        1.19      3.82 o 
  -1   9   0        1.07       -2.04      2.70 o 
   0   9   0        0.03       -3.29      3.29 o 
   1   9   0       13.68       15.26      3.16 o 
   2   9   0        1.40        3.16      3.69 o 
   3   9   0        3.34        1.58      3.69 o 
   4   9   0       17.08       11.59      4.21 o 
   5   9   0        0.00       -2.63      4.48 o 
  -3  10   0        0.07        7.48      3.60 o 
  -2  10   0       10.90       13.95      3.52 o 
  -1  10   0        0.17        1.92      3.25 o 
   0  10   0        1.59       -1.05      3.17 o 
   1  10   0        2.92        3.41      3.34 o 
   2  10   0        8.52       12.90      4.48 o 
   3  10   0        0.01       -4.48      4.48 o 
   4  10   0        0.60        3.69      4.74 o 
  -3 -10   1        0.39       -3.16      4.48 o 
  -2 -10   1        0.18       -1.32      4.48 o 
  -1 -10   1        8.14        5.48      3.34 o 
   0 -10   1        0.34       -2.24      3.35 o 
   1 -10   1        0.35        4.12      3.34 o 
   2 -10   1        2.31       -0.01      3.41 o 
   3 -10   1        6.95        7.30      3.67 o 
  -5  -9   1        2.37       -0.26      4.48 o 
  -4  -9   1        0.20       -1.58      3.95 o 
  -3  -9   1        0.22       -1.05      3.69 o 
  -2  -9   1       10.49        6.18      2.72 o 
  -1  -9   1        3.86        5.72      5.00 o 
   0  -9   1       11.28       10.69      2.88 o 
   1  -9   1        5.61        2.24      2.79 o 
   2  -9   1       22.81       23.70      5.40 o 
   3  -9   1        0.82       -2.96      2.96 o 
   4  -9   1        0.22       -0.20      3.29 o 
   5  -9   1       10.61        9.33      3.73 o 
  -6  -8   1        0.96       -0.53      4.74 o 
  -5  -8   1        0.35        1.58      3.95 o 
  -4  -8   1       15.23       17.38      3.95 o 
  -3  -8   1        0.16       -1.32      3.16 o 
  -2  -8   1        3.60        4.65      4.08 o 
  -1  -8   1        0.60       -0.46      2.37 o 
   0  -8   1       33.70       45.86      3.17 o 
   1  -8   1        1.65        3.39      2.32 o 
   2  -8   1        2.16        2.90      3.95 o 
   3  -8   1       23.63       25.99      3.03 o 
   4  -8   1       30.05       30.60      3.41 o 
   5  -8   1        1.39       -0.59      3.29 o 
   6  -8   1       10.66       11.56      4.11 o 
  -7  -7   1        5.93        2.11      4.74 o 
  -6  -7   1        0.21        3.69      3.95 o 
  -5  -7   1        1.63        1.32      3.42 o 
  -4  -7   1        9.79        7.90      3.42 o 
  -3  -7   1        0.69        3.95      2.90 o 
  -2  -7   1        1.26       -1.42      1.83 o 
  -1  -7   1       87.39       96.62      3.63 o 
   0  -7   1       19.74       19.63      2.23 o 
   1  -7   1       61.24       60.65      3.15 o 
   2  -7   1        9.18        6.07      2.77 o 
   3  -7   1      107.51       97.32      3.90 o 
   4  -7   1      217.52      228.98      6.04 o 
   5  -7   1        0.41       -0.27      2.85 o 
   6  -7   1       17.45       28.62      3.67 o 
   7  -7   1        0.31        8.46      3.98 o 
  -7  -6   1        1.63        2.37      2.98 o 
  -6  -6   1        0.03       -2.51      2.51 o 
  -5  -6   1        1.62        3.56      2.77 o 
  -4  -6   1        0.00       -1.76      1.76 o 
  -3  -6   1        5.48        3.14      1.35 o 
  -2  -6   1        0.52       -0.53      1.68 o 
  -1  -6   1       14.97       11.27      1.76 o 
   0  -6   1       23.04       21.47      2.90 o 
   1  -6   1        0.17        2.34      1.65 o 
   2  -6   1        0.89        0.33      1.76 o 
   3  -6   1      157.74      152.95      7.38 o 
   4  -6   1      339.25      351.85      8.17 o 
   5  -6   1        0.30        3.84      2.53 o 
   6  -6   1        1.33        0.89      3.42 o 
   7  -6   1        6.46       11.39      3.60 o 
  -8  -5   1        1.04        6.06      4.48 o 
  -7  -5   1        5.40        9.22      2.79 o 
  -6  -5   1       15.76       16.86      2.61 o 
  -5  -5   1       60.34       65.70      3.44 o 
  -4  -5   1        6.48        8.15      1.76 o 
  -3  -5   1      131.26      135.24      2.98 o 
  -2  -5   1        0.94        0.86      1.04 o 
  -1  -5   1      197.36      190.88      3.32 o 
   0  -5   1        3.00        2.16      0.82 o 
   1  -5   1       97.18       88.66      3.07 o 
   2  -5   1       52.81       41.29      2.37 o 
   3  -5   1      189.12      178.59      3.69 o 
   4  -5   1      239.55      239.35      4.55 o 
   5  -5   1       11.01        9.44      2.19 o 
   6  -5   1       17.49       21.94      2.78 o 
   7  -5   1        5.77       10.01      5.27 o 
  -8  -4   1        0.02       -3.69      4.21 o 
  -7  -4   1        2.67        2.37      2.42 o 
  -6  -4   1        1.91        3.16      2.05 o 
  -5  -4   1       79.53       82.29      3.69 o 
  -4  -4   1      102.41       94.38      3.26 o 
  -3  -4   1        3.11        2.07      0.96 o 
  -2  -4   1        1.36        1.35      0.85 o 
  -1  -4   1      318.02      320.54      4.61 o 
   0  -4   1      394.53      336.07      4.75 o 
   1  -4   1      107.66      101.46      6.21 o 
   2  -4   1        5.33        5.01      1.04 o 
   3  -4   1        4.77        5.60      1.26 o 
   4  -4   1       76.88       70.50      2.55 o 
   5  -4   1      768.47      747.46     10.60 o 
   6  -4   1      517.71      516.79      8.14 o 
   7  -4   1       27.68       29.98      3.52 o 
   8  -4   1        4.16       -0.26      4.74 o 
  -9  -3   1        2.86       -5.00      5.00 o 
  -8  -3   1       14.51        9.22      3.95 o 
  -7  -3   1        5.04        4.56      2.32 o 
  -6  -3   1        2.92        0.66      3.56 o 
  -5  -3   1        8.99        9.25      1.76 o 
  -4  -3   1        5.72        7.98      1.49 o 
  -3  -3   1      224.56      229.80      3.68 o 
  -2  -3   1        1.49        1.87      0.80 o 
  -1  -3   1      550.45      459.54      6.05 o 
   0  -3   1      282.54      250.82      4.20 o 
   1  -3   1       71.20       67.08      2.15 o 
   2  -3   1       58.19       54.10      2.40 o 
   3  -3   1       23.39       22.82      1.45 o 
   4  -3   1       88.08       73.59      2.47 o 
   5  -3   1       92.11       96.59      2.98 o 
   6  -3   1       20.50       23.04      2.33 o 
   7  -3   1       27.16       31.84      3.26 o 
   8  -3   1        4.11        8.36      6.72 o 
   9  -3   1        3.47        6.06      5.27 o 
  -9  -2   1        0.01        3.16      5.00 o 
  -8  -2   1        6.71        7.64      4.21 o 
  -7  -2   1       38.51       37.54      3.07 o 
  -6  -2   1      108.66      122.28      4.10 o 
  -5  -2   1       71.71       66.27      3.16 o 
  -4  -2   1       57.45       55.40      2.42 o 
  -3  -2   1        6.48        6.24      1.35 o 
  -2  -2   1       87.98       75.58      1.77 o 
  -1  -2   1    31148.03    31682.74    470.16 o 
   0  -2   1      554.81      474.06      7.27 o 
   1  -2   1       16.26       14.08      0.91 o 
   2  -2   1      286.29      300.43      4.41 o 
   3  -2   1      310.97      334.17      5.80 o 
   4  -2   1      852.25      838.87     21.47 o 
   5  -2   1      215.85      217.22      4.15 o 
   6  -2   1        2.32        3.03      2.23 o 
   7  -2   1        0.20        1.71      2.42 o 
   8  -2   1       26.71       30.27      5.93 o 
   9  -2   1       12.49        7.37      5.00 o 
  -9  -1   1       12.97        8.69      5.00 o 
  -8  -1   1       13.29       16.33      4.21 o 
  -7  -1   1       29.08       33.29      2.98 o 
  -6  -1   1      155.79      152.40      4.56 o 
  -5  -1   1        0.19        0.31      1.57 o 
  -4  -1   1        2.71        2.44      0.82 o 
  -3  -1   1       22.99       19.75      1.99 o 
  -2  -1   1       47.22       49.01      1.35 o 
  -1  -1   1        9.59        8.71      0.61 o 
   0  -1   1        3.31        2.88      0.46 o 
   1  -1   1     1013.29      993.90     12.15 o 
   2  -1   1      102.71      107.42      2.21 o 
   3  -1   1      216.06      228.14      3.68 o 
   4  -1   1        0.34       -0.67      1.21 o 
   5  -1   1       85.17       82.62      2.43 o 
   6  -1   1      235.73      238.62      6.05 o 
   7  -1   1        0.04        1.19      2.42 o 
   8  -1   1        2.03       -1.86      2.77 o 
   9  -1   1       10.80       16.33      5.27 o 
  -9   0   1        6.19        3.42      4.48 o 
  -8   0   1      102.69       94.31      6.32 o 
  -7   0   1      295.19      281.76      9.75 o 
  -6   0   1       77.18       73.70      3.44 o 
  -5   0   1       36.74       36.50      1.75 o 
  -4   0   1        6.99        6.45      1.15 o 
  -3   0   1       13.52       13.83      0.89 o 
  -2   0   1      846.75      771.86      9.53 o 
  -1   0   1      673.31      567.90      8.55 o 
   0   0   1      407.32      438.63      5.57 o 
   1   0   1       23.46       24.39      1.84 o 
   2   0   1     2680.27     2641.40     31.58 o 
   3   0   1     2198.16     2349.46     28.27 o 
   4   0   1       38.76       38.96      1.61 o 
   5   0   1        6.14        6.15      0.90 o 
   6   0   1       25.52       24.51      2.61 o 
   7   0   1       67.49       61.89      4.00 o 
   8   0   1        1.62        3.42      2.79 o 
   9   0   1        0.07        5.53      5.00 o 
  -9   1   1        0.02        1.58      5.00 o 
  -8   1   1        5.08       -1.05      3.69 o 
  -7   1   1       28.87       29.50      3.95 o 
  -6   1   1      309.68      299.13     10.15 o 
  -5   1   1       93.61       89.48      2.48 o 
  -4   1   1       20.91       22.31      1.31 o 
  -3   1   1      247.58      241.23      6.07 o 
  -2   1   1       32.85       32.41      1.37 o 
  -1   1   1      893.74      913.49     11.16 o 
   0   1   1        7.52       11.62      1.00 o 
   1   1   1     1847.67     1783.10     21.47 o 
   2   1   1       55.37       46.91      2.05 o 
   3   1   1      635.29      613.82     24.45 o 
   4   1   1      201.71      232.76      7.38 o 
   5   1   1      177.02      173.92      7.12 o 
   6   1   1       23.30       18.73      2.42 o 
   7   1   1        9.18        8.56      2.61 o 
   8   1   1       20.92       17.46      3.15 o 
   9   1   1        0.96       -4.74      4.74 o 
  -9   2   1        2.31        5.79      5.00 o 
  -8   2   1        1.03        2.90      4.21 o 
  -7   2   1        4.17        2.90      3.42 o 
  -6   2   1      807.10      803.62     18.48 o 
  -5   2   1      192.04      184.61      3.63 o 
  -4   2   1        0.66       -0.93      1.01 o 
  -3   2   1       19.67       17.97      1.11 o 
  -2   2   1      634.34      606.94      7.84 o 
  -1   2   1     1398.89     1175.09     22.71 o 
   0   2   1       63.78       45.33      1.58 o 
   1   2   1      286.94      296.31      4.00 o 
   2   2   1      120.33      112.55      2.86 o 
   3   2   1       25.92       24.65      2.77 o 
   4   2   1      105.05      113.71      3.44 o 
   5   2   1      140.17      151.02      4.29 o 
   6   2   1        0.39       -1.50      1.95 o 
   7   2   1        6.34        7.97      2.51 o 
   8   2   1        0.95        2.17      2.88 o 
   9   2   1        9.20        1.84      5.53 o 
  -8   3   1       17.60       20.02      5.00 o 
  -7   3   1       10.15       13.70      3.95 o 
  -6   3   1      155.30      159.99      4.17 o 
  -5   3   1      290.41      272.39      4.75 o 
  -4   3   1       45.25       45.65      2.05 o 
  -3   3   1      411.99      402.44      5.73 o 
  -2   3   1       62.91       73.51      1.86 o 
  -1   3   1     1509.35     1349.46     27.12 o 
   0   3   1       36.79       32.93      1.68 o 
   1   3   1        2.33        2.99      0.70 o 
   2   3   1      202.18      205.17      3.17 o 
   3   3   1        7.49        7.00      1.30 o 
   4   3   1       62.88       57.72      3.03 o 
   5   3   1       72.21       76.28      3.35 o 
   6   3   1       15.61       19.63      2.42 o 
   7   3   1        2.42        0.55      3.03 o 
   8   3   1       20.48       26.04      3.54 o 
   9   3   1        3.29        0.97      3.63 o 
  -8   4   1       19.47       14.49      5.00 o 
  -7   4   1       16.77       15.54      4.21 o 
  -6   4   1       38.95       44.54      2.67 o 
  -5   4   1      120.18      128.85      3.38 o 
  -4   4   1        4.46        7.29      1.35 o 
  -3   4   1       20.34       17.19      2.22 o 
  -2   4   1      900.29      931.39     11.85 o 
  -1   4   1      104.21       86.10      6.32 o 
   0   4   1      184.14      178.98      3.82 o 
   1   4   1        0.49        0.32      0.70 o 
   2   4   1      784.04      725.46     13.17 o 
   3   4   1       11.48       12.10      1.18 o 
   4   4   1        5.50        7.18      1.68 o 
   5   4   1      117.31      126.96     10.14 o 
   6   4   1       40.26       42.88      3.82 o 
   7   4   1        1.20       -0.14      2.51 o 
   8   4   1        2.63        3.56      4.87 o 
  -7   5   1       11.56       15.80      3.95 o 
  -6   5   1        4.70        9.48      3.16 o 
  -5   5   1       43.37       46.66      3.29 o 
  -4   5   1      127.98      113.30      3.98 o 
  -3   5   1        7.54        9.29      1.86 o 
  -2   5   1       54.74       54.71      2.70 o 
  -1   5   1        1.51        1.44      1.39 o 
   0   5   1      657.48      640.77     11.09 o 
   1   5   1        1.41        1.05      1.30 o 
   2   5   1        7.19        8.46      1.14 o 
   3   5   1       41.77       40.00      1.90 o 
   4   5   1        4.59        3.95      1.68 o 
   5   5   1        2.31       -0.93      2.90 o 
   6   5   1        0.55       -1.98      2.23 o 
   7   5   1        2.62        2.90      2.79 o 
   8   5   1        0.06        0.14      3.22 o 
  -7   6   1       29.76       35.56      5.00 o 
  -6   6   1        0.29        6.85      3.69 o 
  -5   6   1       35.47       31.79      6.98 o 
  -4   6   1       30.84       28.23      2.70 o 
  -3   6   1       11.99        9.57      2.77 o 
  -2   6   1        0.59        2.99      1.76 o 
  -1   6   1      205.39      215.25      5.03 o 
   0   6   1        0.14       -0.92      1.49 o 
   1   6   1       12.88       15.65      2.37 o 
   2   6   1        4.36        3.03      1.68 o 
   3   6   1        0.22       -0.84      1.57 o 
   4   6   1        6.83        7.80      2.63 o 
   5   6   1        1.00       -2.23      2.23 o 
   6   6   1        4.02        5.91      2.70 o 
   7   6   1        5.67        4.05      2.96 o 
   8   6   1        2.45        6.21      3.71 o 
  -6   7   1      111.26      131.71      7.11 o 
  -5   7   1        0.58       -2.61      2.85 o 
  -4   7   1        3.12        1.39      5.66 o 
  -3   7   1        1.75        0.05      2.14 o 
  -2   7   1        0.03        0.39      1.95 o 
  -1   7   1       14.16       17.01      2.23 o 
   0   7   1       61.27       65.34      3.17 o 
   1   7   1        0.25       -0.49      1.76 o 
   2   7   1       10.02        9.77      3.16 o 
   3   7   1      121.32      145.95      6.59 o 
   4   7   1        5.40        7.11      3.42 o 
   5   7   1        0.05       -3.42      3.42 o 
   6   7   1        1.34        2.90      4.21 o 
   7   7   1       16.16       11.32      4.74 o 
  -6   8   1        1.07        6.06      4.74 o 
  -5   8   1       12.13       13.95      3.54 o 
  -4   8   1        0.68        1.49      2.96 o 
  -3   8   1       64.11       64.41      3.90 o 
  -2   8   1        0.00       -1.98      2.42 o 
  -1   8   1        0.80       -0.16      3.56 o 
   0   8   1       19.97       25.05      4.08 o 
   1   8   1       27.61       32.29      6.58 o 
   2   8   1        1.59        0.08      2.14 o 
   3   8   1        1.66        3.16      3.16 o 
   4   8   1        0.04        1.84      3.69 o 
   5   8   1       15.17       13.96      4.21 o 
   6   8   1        0.06        1.32      4.48 o 
  -4   9   1        0.81        0.73      4.08 o 
  -3   9   1       13.13        8.07      3.15 o 
  -2   9   1        1.49        2.60      2.88 o 
  -1   9   1        0.02        0.00      2.79 o 
   0   9   1        0.12        1.74      2.70 o 
   1   9   1        2.07        1.60      2.70 o 
   2   9   1        0.83        1.84      3.42 o 
   3   9   1        4.57        4.21      3.69 o 
   4   9   1        0.05        1.05      3.95 o 
   5   9   1        0.05       -1.32      4.48 o 
  -3  10   1        1.48        2.41      3.67 o 
  -2  10   1       18.22       20.25      3.52 o 
  -1  10   1       13.63       15.71      4.21 o 
   0  10   1        0.35       -5.05      5.27 o 
   1  10   1        6.58        9.14      3.42 o 
   2  10   1        0.39        2.37      4.21 o 
   3  10   1        2.64       -0.26      4.48 o 
   4  10   1        4.66        1.05      4.74 o 
  -3 -10   2        0.40       -0.79      4.74 o 
  -2 -10   2        0.45       -2.63      4.21 o 
  -1 -10   2        4.35        7.18      3.41 o 
   0 -10   2        0.11        0.65      3.44 o 
   1 -10   2        0.38        1.28      3.44 o 
   2 -10   2        3.59        1.41      3.52 o 
   3 -10   2       13.49       16.66      3.79 o 
  -5  -9   2        1.97       -0.53      4.74 o 
  -4  -9   2        0.63       -1.84      4.21 o 
  -3  -9   2        0.20        2.90      3.69 o 
  -2  -9   2       11.19       12.66      2.88 o 
  -1  -9   2        1.24        1.41      2.66 o 
   0  -9   2       17.43       11.59      3.17 o 
   1  -9   2        2.54        2.99      2.88 o 
   2  -9   2       32.52       34.04      3.52 o 
   3  -9   2       92.33       92.59      4.61 o 
   4  -9   2        0.06       -5.56      5.66 o 
  -6  -8   2        0.64       -1.84      4.48 o 
  -5  -8   2        0.00       -1.32      3.95 o 
  -4  -8   2        0.17        2.37      3.69 o 
  -3  -8   2        0.40       -1.32      3.16 o 
  -2  -8   2        0.10       -0.57      2.40 o 
  -1  -8   2        3.03        2.87      2.32 o 
   0  -8   2        0.03       -2.32      2.32 o 
   1  -8   2        0.04        0.00      2.42 o 
   2  -8   2       41.53       46.91      3.35 o 
   3  -8   2       88.29       85.87      4.16 o 
   4  -8   2        2.57        6.36      2.85 o 
   5  -8   2        0.00       -2.05      3.29 o 
   6  -8   2        2.47       -3.35      3.79 o 
  -7  -7   2        4.28        7.90      5.00 o 
  -6  -7   2        9.14        7.64      4.21 o 
  -5  -7   2        2.45        5.27      3.69 o 
  -4  -7   2       40.28       38.98      4.21 o 
  -3  -7   2        0.16       -1.05      2.90 o 
  -2  -7   2       31.13       32.20      3.82 o 
  -1  -7   2        4.68        4.58      1.95 o 
   0  -7   2        6.13        7.09      3.03 o 
   1  -7   2        8.17       11.80      2.23 o 
   2  -7   2       74.34       75.43      3.63 o 
   3  -7   2       98.68      100.15      4.09 o 
   4  -7   2        0.00       -2.47      2.47 o 
   5  -7   2        4.79        0.59      4.74 o 
   6  -7   2       10.04       10.58      3.41 o 
   7  -7   2        8.91        9.22      6.58 o 
  -7  -6   2        1.22        3.95      4.48 o 
  -6  -6   2        9.91       13.67      2.79 o 
  -5  -6   2       12.66        9.87      2.32 o 
  -4  -6   2        2.20        0.35      1.76 o 
  -3  -6   2        1.08        4.08      1.46 o 
  -2  -6   2      132.72      131.28      5.02 o 
  -1  -6   2       57.48       53.92      2.79 o 
   0  -6   2       33.90       37.90      2.70 o 
   1  -6   2        0.20       -1.68      1.68 o 
   2  -6   2        0.03       -1.76      1.76 o 
   3  -6   2       27.69       33.79      2.70 o 
   4  -6   2      425.99      422.91      8.74 o 
   5  -6   2      437.75      435.90      9.19 o 
   6  -6   2       16.27       16.51      3.16 o 
   7  -6   2        3.41        5.98      3.54 o 
  -8  -5   2        0.59       -0.26      5.00 o 
  -7  -5   2        0.59        8.43      4.21 o 
  -6  -5   2        0.64        1.45      2.23 o 
  -5  -5   2        1.85        0.73      1.95 o 
  -4  -5   2       51.81       52.35      3.16 o 
  -3  -5   2        0.25       -0.33      1.20 o 
  -2  -5   2      192.10      175.32      3.34 o 
  -1  -5   2       82.17       77.48      2.13 o 
   0  -5   2       22.88       23.87      1.78 o 
   1  -5   2       23.48       21.58      2.05 o 
   2  -5   2       13.49       12.84      1.54 o 
   3  -5   2        7.17        5.39      1.45 o 
   4  -5   2       49.34       51.05      2.71 o 
   5  -5   2        9.29        9.75      1.93 o 
   6  -5   2       11.12       18.64      3.95 o 
   7  -5   2        2.21        3.95      5.27 o 
   8  -5   2        1.13       -2.90      6.32 o 
  -8  -4   2       10.81       13.17      4.74 o 
  -7  -4   2       11.82       14.49      3.95 o 
  -6  -4   2       13.95       13.54      2.32 o 
  -5  -4   2        4.15        7.50      2.50 o 
  -4  -4   2        0.92       -1.32      1.49 o 
  -3  -4   2       13.81       14.09      1.31 o 
  -2  -4   2     4504.61     4323.54     51.48 o 
  -1  -4   2      171.04      168.97      3.04 o 
   0  -4   2        0.45       -0.17      0.91 o 
   1  -4   2       55.27       57.00      1.90 o 
   2  -4   2       80.27       82.52      2.31 o 
   3  -4   2      486.20      493.26      7.20 o 
   4  -4   2      242.10      243.30      4.72 o 
   5  -4   2        0.44       -0.94      1.59 o 
   6  -4   2        0.01       -1.82      1.82 o 
   7  -4   2       37.20       39.57      3.90 o 
   8  -4   2       17.92       17.49      5.79 o 
  -8  -3   2        7.71        1.05      4.21 o 
  -7  -3   2       61.82       52.94      5.27 o 
  -6  -3   2        3.24        1.76      3.69 o 
  -5  -3   2        0.38       -0.49      1.46 o 
  -4  -3   2        2.08        2.19      1.04 o 
  -3  -3   2        4.21        4.04      0.96 o 
  -2  -3   2        0.22        0.26      0.80 o 
  -1  -3   2       21.74       21.13      1.26 o 
   0  -3   2      223.89      208.12      5.73 o 
   1  -3   2       60.86       55.74      1.77 o 
   2  -3   2       36.76       35.67      1.70 o 
   3  -3   2        2.20        0.74      1.08 o 
   4  -3   2       66.26       67.87      3.02 o 
   5  -3   2      387.10      375.55      6.14 o 
   6  -3   2        3.54        2.49      1.72 o 
   7  -3   2        2.63        3.33      2.70 o 
   8  -3   2       17.05       16.68      3.52 o 
   9  -3   2      103.66      109.58      8.69 o 
  -9  -2   2       19.89       18.17      5.27 o 
  -8  -2   2       79.39       70.07      6.06 o 
  -7  -2   2       40.46       50.04      5.00 o 
  -6  -2   2        7.19        8.75      2.02 o 
  -5  -2   2        0.90        1.19      1.49 o 
  -4  -2   2        0.97        1.88      1.23 o 
  -3  -2   2      205.88      190.62      3.19 o 
  -2  -2   2       47.93       54.48      2.29 o 
  -1  -2   2      526.70      488.35      6.36 o 
   0  -2   2      245.01      222.36      3.35 o 
   1  -2   2     2419.44     2381.50     28.57 o 
   2  -2   2     1999.36     2236.69     27.02 o 
   3  -2   2      132.08      150.45      3.02 o 
   4  -2   2        1.01        0.29      1.12 o 
   5  -2   2      104.86       97.85      2.93 o 
   6  -2   2      114.31      111.14      4.46 o 
   7  -2   2        7.21       12.70      8.56 o 
   8  -2   2        0.88        1.64      3.15 o 
   9  -2   2        0.14       -1.33      3.52 o 
  -9  -1   2        0.07        0.26      4.48 o 
  -8  -1   2       10.82       10.53      4.21 o 
  -7  -1   2      157.53      159.66      7.38 o 
  -6  -1   2       24.08       22.97      2.37 o 
  -5  -1   2        0.36       -0.46      1.39 o 
  -4  -1   2       37.80       33.38      1.59 o 
  -3  -1   2       65.61       58.67      3.71 o 
  -2  -1   2      431.11      441.71      5.79 o 
  -1  -1   2       77.77       82.79      1.71 o 
   0  -1   2     1447.99     1421.68     17.18 o 
   1  -1   2        0.01        1.78      0.80 o 
   2  -1   2      556.24      643.43      8.38 o 
   3  -1   2      451.94      490.33      6.79 o 
   4  -1   2      414.20      430.05      9.77 o 
   5  -1   2       40.40       40.14      2.76 o 
   6  -1   2       20.28       14.69      2.40 o 
   7  -1   2       46.66       44.52      3.54 o 
   8  -1   2        2.43       -2.77      3.82 o 
   9  -1   2        1.33        6.95      5.53 o 
  -9   0   2        0.54       -3.16      4.48 o 
  -8   0   2        2.78        6.85      3.95 o 
  -7   0   2      410.83      428.44     12.66 o 
  -6   0   2       47.05       46.88      4.21 o 
  -5   0   2       15.86       15.43      1.35 o 
  -4   0   2       31.33       29.70      1.60 o 
  -3   0   2      413.83      420.98      5.73 o 
  -2   0   2     1693.61     1476.88     17.84 o 
  -1   0   2      279.01      240.84      4.20 o 
   0   0   2      316.90      345.82      4.86 o 
   1   0   2      432.32      510.80      8.04 o 
   2   0   2       79.72       84.26      2.01 o 
   3   0   2      655.24      729.11      9.43 o 
   4   0   2      446.47      519.77      7.20 o 
   5   0   2        3.43        1.34      1.98 o 
   6   0   2        1.26        0.36      2.02 o 
   7   0   2       11.49       18.22      2.70 o 
   8   0   2       28.15       25.28      3.34 o 
   9   0   2        0.55        0.22      3.52 o 
  -9   1   2        7.72        9.22      5.00 o 
  -8   1   2       10.03        7.37      3.95 o 
  -7   1   2       47.02       44.51      4.48 o 
  -6   1   2      156.35      153.61      6.59 o 
  -5   1   2       29.73       29.39      1.72 o 
  -4   1   2      302.74      295.14      4.56 o 
  -3   1   2       14.58       19.99      1.24 o 
  -2   1   2      977.97      980.82     12.14 o 
  -1   1   2       42.97       36.47      1.12 o 
   0   1   2       14.70       18.28      1.52 o 
   1   1   2      273.11      316.20      4.31 o 
   2   1   2       36.38       47.00      1.53 o 
   3   1   2      232.32      254.38      3.84 o 
   4   1   2      241.59      265.88      5.68 o 
   5   1   2       77.93       82.58      3.54 o 
   6   1   2        4.78        8.76      2.32 o 
   7   1   2       34.19       34.90      6.32 o 
   8   1   2        6.19        2.11      2.98 o 
   9   1   2        0.06       -0.92      3.54 o 
  -8   2   2       17.29       17.65      4.48 o 
  -7   2   2       21.48       29.23      4.21 o 
  -6   2   2       61.17       62.77      2.91 o 
  -5   2   2        1.85        2.76      1.31 o 
  -4   2   2       23.70       21.92      1.46 o 
  -3   2   2     1479.26     1613.70     32.20 o 
  -2   2   2      256.54      249.56      3.70 o 
  -1   2   2      358.23      352.23      6.72 o 
   0   2   2       27.40       25.54      1.87 o 
   1   2   2     2604.39     2658.49     31.72 o 
   2   2   2       21.47       27.44      1.31 o 
   3   2   2       51.20       51.26      2.42 o 
   4   2   2      469.69      494.91      9.05 o 
   5   2   2      199.02      212.37      5.39 o 
   6   2   2       12.12       15.67      2.42 o 
   7   2   2        3.43        3.30      3.16 o 
   8   2   2       13.88       14.75      3.26 o 
   9   2   2        0.94       -1.99      3.63 o 
  -8   3   2        1.58        5.00      4.48 o 
  -7   3   2        7.03        6.58      3.69 o 
  -6   3   2       51.80       56.31      3.04 o 
  -5   3   2      177.81      156.55      3.49 o 
  -4   3   2        5.73        6.85      1.26 o 
  -3   3   2       12.91       13.81      1.16 o 
  -2   3   2        6.08        4.17      0.79 o 
  -1   3   2     2737.79     2749.41     32.79 o 
   0   3   2       59.60       52.49      3.21 o 
   1   3   2       85.14       77.71      2.49 o 
   2   3   2      181.23      185.27      3.06 o 
   3   3   2       59.84       49.67      1.61 o 
   4   3   2        0.72       -0.53      1.49 o 
   5   3   2        6.43        2.90      1.86 o 
   6   3   2        9.59        8.82      2.32 o 
   7   3   2        0.01        1.79      2.51 o 
   8   3   2       55.79       55.76      4.37 o 
   9   3   2       25.84       27.56      4.19 o 
  -7   4   2        0.39       -3.69      3.69 o 
  -6   4   2       37.94       37.62      2.70 o 
  -5   4   2       37.44       33.79      2.06 o 
  -4   4   2       11.31       11.65      1.46 o 
  -3   4   2        0.07       -1.26      1.56 o 
  -2   4   2      477.55      454.25      6.24 o 
  -1   4   2        1.12       -0.69      1.05 o 
   0   4   2       57.44       55.23      2.24 o 
   1   4   2       95.88       89.66      2.78 o 
   2   4   2        0.21       -0.13      0.85 o 
   3   4   2      116.20      109.72      4.68 o 
   4   4   2       18.66       21.48      2.14 o 
   5   4   2       12.72       15.50      2.23 o 
   6   4   2       21.33       25.27      2.79 o 
   7   4   2        7.64        5.71      2.70 o 
   8   4   2        2.62        3.56      3.35 o 
  -7   5   2      135.24      157.01      7.11 o 
  -6   5   2        0.06       -2.11      3.42 o 
  -5   5   2        4.48        0.79      2.90 o 
  -4   5   2        0.01       -1.84      1.86 o 
  -3   5   2        4.08        3.81      2.63 o 
  -2   5   2      110.37      102.61      3.26 o 
  -1   5   2      220.16      223.69      4.85 o 
   0   5   2        1.79        1.19      2.24 o 
   1   5   2       23.29       27.94      2.05 o 
   2   5   2      649.12      648.96     20.07 o 
   3   5   2      106.58       91.32      2.44 o 
   4   5   2        0.16        1.46      1.76 o 
   5   5   2        4.22        1.48      1.95 o 
   6   5   2       62.19       65.69      4.00 o 
   7   5   2        6.68       10.74      3.07 o 
   8   5   2        5.80        8.69      3.44 o 
  -7   6   2        6.41       10.80      4.48 o 
  -6   6   2       19.63       19.23      4.21 o 
  -5   6   2        2.86        3.42      3.42 o 
  -4   6   2      169.35      166.29      4.91 o 
  -3   6   2        5.74        5.61      1.95 o 
  -2   6   2        0.00       -1.05      1.68 o 
  -1   6   2       98.49      103.97      6.19 o 
   0   6   2       85.33       84.96      3.17 o 
   1   6   2       14.98       17.65      1.86 o 
   2   6   2        1.15       -0.02      1.57 o 
   3   6   2        4.84        8.43      2.90 o 
   4   6   2       82.75       84.56      5.27 o 
   5   6   2        1.14        1.05      2.23 o 
   6   6   2        0.01        3.67      2.51 o 
   7   6   2        0.07       -2.96      2.96 o 
   8   6   2        0.10       -2.01      6.58 o 
  -6   7   2       23.34       30.55      4.74 o 
  -5   7   2        0.41        3.95      3.69 o 
  -4   7   2       48.32       45.85      3.60 o 
  -3   7   2        1.08        0.79      2.23 o 
  -2   7   2        4.14        6.85      2.14 o 
  -1   7   2        1.42        1.25      1.95 o 
   0   7   2        8.00        9.67      2.24 o 
   1   7   2        2.45        3.08      1.76 o 
   2   7   2        7.68       10.94      2.05 o 
   3   7   2        2.62        2.90      2.63 o 
   4   7   2        0.17       -0.53      3.16 o 
   5   7   2        8.66        7.11      3.69 o 
   6   7   2        2.97        3.69      4.21 o 
   7   7   2        2.61       11.32      5.00 o 
  -5   8   2        0.03        1.58      4.21 o 
  -4   8   2        2.81       -0.86      2.96 o 
  -3   8   2       60.16       54.37      4.35 o 
  -2   8   2       39.50       34.54      3.17 o 
  -1   8   2        9.44        8.97      2.51 o 
   0   8   2       50.49       60.21      9.22 o 
   1   8   2        0.75        2.94      2.14 o 
   2   8   2        7.11        9.10      2.32 o 
   3   8   2       12.80       10.01      3.42 o 
   4   8   2       48.89       51.10      5.27 o 
   5   8   2        0.33       -3.95      3.95 o 
   6   8   2        9.10       15.80      4.74 o 
  -4   9   2        0.32       -3.16      4.48 o 
  -3   9   2       12.61       12.58      3.15 o 
  -2   9   2        2.80        0.73      2.88 o 
  -1   9   2        9.12       11.99      2.96 o 
   0   9   2        4.73        4.00      2.70 o 
   1   9   2       20.77       23.54      3.16 o 
   2   9   2        4.68        2.63      3.42 o 
   3   9   2        0.00       -1.58      3.69 o 
   4   9   2        3.20        2.11      3.95 o 
   5   9   2        2.57        7.37      4.48 o 
  -3  10   2       15.97       12.49      3.97 o 
  -2  10   2       15.50       22.78      3.72 o 
  -1  10   2        2.14        8.16      3.54 o 
   0  10   2       11.00       13.71      3.44 o 
   1  10   2        1.51        0.42      3.69 o 
   2  10   2       14.17       10.01      4.48 o 
   3  10   2        0.11       -4.21      4.21 o 
  -2 -10   3        0.27       -3.95      4.74 o 
  -1 -10   3        0.08       -1.14      3.63 o 
   0 -10   3        0.04        5.00      3.72 o 
   1 -10   3        8.09       10.30      6.45 o 
   2 -10   3       17.32       20.24      4.08 o 
  -4  -9   3        0.04        2.63      4.48 o 
  -3  -9   3        6.21        6.06      4.21 o 
  -2  -9   3        1.08       -1.59      6.45 o 
  -1  -9   3        0.01       -3.03      3.03 o 
   0  -9   3        0.49        0.33      7.37 o 
   1  -9   3       22.83       24.11      3.44 o 
   2  -9   3       25.61       22.66      3.44 o 
   3  -9   3        1.82       -1.95      3.34 o 
   4  -9   3        0.04       -3.60      3.60 o 
  -5  -8   3        0.50       -1.05      4.48 o 
  -4  -8   3        0.19       -2.90      3.69 o 
  -3  -8   3       43.02       30.55      4.21 o 
  -2  -8   3        8.62        9.89      2.59 o 
  -1  -8   3        6.71        5.90      2.40 o 
   0  -8   3        0.08       -0.45      2.51 o 
   1  -8   3        1.86        2.61      4.08 o 
   2  -8   3        8.54        8.89      2.70 o 
   4  -8   3      194.17      207.89      6.41 o 
   5  -8   3        2.93        5.25      3.48 o 
  -6  -7   3        0.80        0.26      4.21 o 
  -5  -7   3        9.97        3.69      3.69 o 
  -4  -7   3        0.63        1.32      3.16 o 
  -3  -7   3       38.55       38.19      4.48 o 
  -2  -7   3       19.90       22.12      2.51 o 
  -1  -7   3        8.56       11.90      2.32 o 
   0  -7   3        4.78        8.09      2.77 o 
   1  -7   3        1.09       -2.05      2.05 o 
   2  -7   3        0.78        0.92      3.82 o 
   3  -7   3        9.94       11.85      2.59 o 
   4  -7   3        3.17       -0.40      6.32 o 
   5  -7   3        2.77        1.40      5.53 o 
   6  -7   3        1.16        4.40      3.60 o 
  -7  -6   3        1.73        2.90      4.48 o 
  -6  -6   3        0.12       -0.79      3.42 o 
  -5  -6   3        0.06       -1.71      2.23 o 
  -4  -6   3        0.63        4.21      3.16 o 
  -3  -6   3      575.44      573.06      8.37 o 
  -2  -6   3       30.40       32.18      2.02 o 
  -1  -6   3        1.70        0.41      1.23 o 
   0  -6   3        0.97        2.23      2.63 o 
   1  -6   3       11.61       14.35      5.27 o 
   2  -6   3       98.76      105.39      3.82 o 
   3  -6   3      121.87      118.58      4.27 o 
   4  -6   3        0.77       -0.06      2.32 o 
   5  -6   3        0.14       -0.77      2.66 o 
   6  -6   3       31.83       36.76      4.87 o 
   7  -6   3        9.52       15.51      3.67 o 
  -7  -5   3        2.23        8.95      4.21 o 
  -6  -5   3        1.12        0.79      3.42 o 
  -5  -5   3        0.11       -0.82      1.95 o 
  -4  -5   3        0.76        0.00      1.68 o 
  -3  -5   3        0.00       -1.13      1.26 o 
  -2  -5   3       17.57       15.45      1.43 o 
  -1  -5   3       50.48       61.32      2.12 o 
   0  -5   3       18.13       18.25      1.47 o 
   1  -5   3        4.52        5.04      1.15 o 
   2  -5   3        1.20        1.60      1.24 o 
   3  -5   3       20.16       26.56      2.25 o 
   4  -5   3      254.25      257.43      4.96 o 
   5  -5   3        8.85        9.12      1.97 o 
   6  -5   3        0.23       -2.45      2.45 o 
   7  -5   3       12.48        9.48      5.53 o 
   8  -5   3      107.55      120.12      9.22 o 
  -8  -4   3       16.17       17.38      5.00 o 
  -7  -4   3        0.56       -2.37      3.69 o 
  -6  -4   3        1.29        3.42      2.90 o 
  -5  -4   3        0.00       -1.68      1.68 o 
  -4  -4   3       13.55       15.64      3.16 o 
  -3  -4   3       12.37       15.90      1.41 o 
  -2  -4   3      176.95      170.19      7.47 o 
  -1  -4   3      164.20      151.95      4.20 o 
   0  -4   3      534.82      467.66      6.55 o 
   1  -4   3      434.46      433.99      6.29 o 
   2  -4   3       79.57       71.91      2.38 o 
   3  -4   3       43.53       45.58      2.36 o 
   4  -4   3      138.13      141.90      3.63 o 
   5  -4   3      105.73       98.89      3.32 o 
   6  -4   3        5.52        4.22      2.00 o 
   7  -4   3        0.86       -3.10      3.10 o 
   8  -4   3        3.02       -0.25      9.61 o 
  -8  -3   3       47.66       52.68      5.79 o 
  -7  -3   3        5.32        2.90      3.69 o 
  -6  -3   3        0.94        1.32      2.63 o 
  -5  -3   3        0.04       -1.12      1.57 o 
  -4  -3   3       11.71       12.38      1.26 o 
  -3  -3   3       56.53       53.19      1.91 o 
  -2  -3   3       56.02       57.21      3.53 o 
  -1  -3   3      286.45      303.40      4.57 o 
   0  -3   3        9.13       10.51      1.04 o 
   1  -3   3      228.73      227.88      3.75 o 
   2  -3   3      305.27      320.11      5.02 o 
   3  -3   3      249.93      256.75      4.55 o 
   4  -3   3       32.51       29.93      1.94 o 
   5  -3   3        7.53        7.70      1.66 o 
   6  -3   3       55.06       52.94      3.79 o 
   7  -3   3        3.10       -1.02      4.74 o 
   8  -3   3        1.64        1.72      3.41 o 
  -8  -2   3      133.55      129.61      7.38 o 
  -7  -2   3        5.78       12.38      3.42 o 
  -6  -2   3       22.32       25.28      3.69 o 
  -5  -2   3       13.11       12.74      1.76 o 
  -4  -2   3      111.75      116.36      2.62 o 
  -3  -2   3      506.93      466.68      6.44 o 
  -2  -2   3      161.31      153.70      4.11 o 
  -1  -2   3      148.31      134.78      2.52 o 
   0  -2   3      391.84      361.86      5.08 o 
   1  -2   3       49.53       53.23      1.83 o 
   2  -2   3      970.80     1015.74     12.93 o 
   3  -2   3      679.15      819.98     10.91 o 
   4  -2   3        8.48        7.21      1.76 o 
   5  -2   3        0.70        1.05      1.34 o 
   6  -2   3       32.84       32.44      3.07 o 
   7  -2   3       49.99       50.73      3.90 o 
   8  -2   3        4.19        1.37      5.53 o 
   9  -2   3        5.15        5.34      3.90 o 
  -8  -1   3        7.19        5.79      4.21 o 
  -7  -1   3       43.96       42.93      4.48 o 
  -6  -1   3       10.80       12.11      2.90 o 
  -5  -1   3      104.26       96.69      5.01 o 
  -4  -1   3        6.34        5.49      1.04 o 
  -3  -1   3      132.87      138.05      2.51 o 
  -2  -1   3       20.60       20.30      1.12 o 
  -1  -1   3        4.52        5.29      0.73 o 
   0  -1   3      154.94      179.50      3.03 o 
   1  -1   3       50.81       70.54      2.31 o 
   2  -1   3      111.09      137.84      2.78 o 
   3  -1   3      414.28      517.29      7.23 o 
   4  -1   3      129.21      145.83      3.22 o 
   5  -1   3        8.00       13.29      2.08 o 
   6  -1   3       22.61       19.01      2.59 o 
   7  -1   3        8.18        6.92      2.66 o 
   8  -1   3        1.09        2.15      3.07 o 
   9  -1   3        0.01       -2.05      3.71 o 
  -8   0   3       10.96        7.11      4.21 o 
  -7   0   3        9.37       12.11      3.42 o 
  -6   0   3        2.43        1.32      2.63 o 
  -5   0   3       10.03        9.55      2.24 o 
  -4   0   3      682.98      695.92      9.14 o 
  -3   0   3      110.16       96.90      1.97 o 
  -2   0   3       46.83       45.23      1.95 o 
  -1   0   3        4.31        2.59      1.01 o 
   0   0   3     2677.13     2760.51     32.98 o 
   2   0   3       95.84      108.75      3.31 o 
   3   0   3      595.77      711.23      9.42 o 
   4   0   3      538.35      568.59      7.91 o 
   5   0   3       33.25       32.36      2.51 o 
   6   0   3        2.36        4.89      2.09 o 
   7   0   3       35.90       42.93      3.44 o 
   8   0   3        5.55        9.56      3.15 o 
   9   0   3        2.04        5.28      3.52 o 
  -8   1   3        5.71       11.85      3.95 o 
  -7   1   3       20.73       28.71      4.21 o 
  -6   1   3      133.97      127.25      5.80 o 
  -5   1   3        3.09        2.84      1.57 o 
  -4   1   3        0.85       -0.36      1.01 o 
  -3   1   3        1.76       -0.66      2.24 o 
  -2   1   3     3077.90     3097.91     93.80 o 
  -1   1   3       49.42       45.45      2.63 o 
   0   1   3      210.76      211.78      3.24 o 
   1   1   3      526.44      589.99      7.68 o 
   2   1   3      272.79      327.91      4.80 o 
   3   1   3        9.37       15.48      1.23 o 
   4   1   3       35.16       35.69      1.75 o 
   5   1   3       38.95       40.84      2.78 o 
   6   1   3        1.45        3.02      3.03 o 
   7   1   3      172.32      142.15      9.22 o 
   8   1   3      122.69      104.07      5.02 o 
   9   1   3        0.18        3.36      4.21 o 
  -8   2   3        1.53       -4.21      4.21 o 
  -7   2   3       20.19       24.76      4.21 o 
  -6   2   3       20.75       20.75      2.14 o 
  -5   2   3        0.24       -1.16      1.84 o 
  -4   2   3        3.96        4.48      1.16 o 
  -3   2   3      376.85      378.36      5.42 o 
  -2   2   3       12.74       11.19      0.89 o 
  -1   2   3       90.29      105.35      2.06 o 
   0   2   3      526.74      555.73      7.17 o 
   1   2   3       15.73       15.97      1.45 o 
   2   2   3      729.68      808.83     10.41 o 
   3   2   3      146.89      145.54      2.87 o 
   4   2   3       18.53       22.63      2.14 o 
   5   2   3       94.66      108.55      4.19 o 
   6   2   3       11.33        8.87      2.21 o 
   7   2   3       18.85       21.10      4.87 o 
   8   2   3       44.63       46.82      6.58 o 
   9   2   3        8.41       10.77      6.45 o 
  -8   3   3       84.79      104.05      7.11 o 
  -7   3   3        0.36        0.00      3.69 o 
  -6   3   3        2.53        1.53      1.95 o 
  -5   3   3        1.51        3.82      1.68 o 
  -4   3   3        2.17        1.45      1.20 o 
  -3   3   3      195.06      194.16      5.51 o 
  -2   3   3      492.84      520.28      7.03 o 
  -1   3   3       14.11       16.83      1.04 o 
   0   3   3       49.81       43.91      1.51 o 
   1   3   3     2044.97     2246.90     27.09 o 
   2   3   3      857.43      875.60     11.18 o 
   3   3   3        5.20        7.28      1.39 o 
   4   3   3       18.97       22.91      3.42 o 
   5   3   3      182.26      175.82      7.64 o 
   6   3   3       31.45       36.98      3.07 o 
   7   3   3       19.32       16.00      2.88 o 
   8   3   3       12.07       13.38      4.74 o 
   9   3   3        0.07       -3.63      3.63 o 
  -7   4   3       11.38       12.38      3.95 o 
  -6   4   3        7.35        8.33      2.32 o 
  -5   4   3      193.21      180.52      7.38 o 
  -4   4   3       25.02       26.03      2.02 o 
  -3   4   3        0.01       -1.01      1.12 o 
  -2   4   3      194.40      214.76      3.63 o 
  -1   4   3      235.44      219.84      3.52 o 
   0   4   3       51.51       49.51      2.49 o 
   1   4   3        5.14        5.16      0.97 o 
   2   4   3       29.08       30.78      1.74 o 
   3   4   3      325.94      320.45      4.96 o 
   4   4   3        2.61       -1.57      1.57 o 
   5   4   3        0.02       -1.71      1.86 o 
   6   4   3       12.07       14.19      2.61 o 
   7   4   3        0.23        2.37      2.79 o 
   8   4   3        0.31       -0.90      3.44 o 
  -7   5   3       39.86       57.68      5.53 o 
  -6   5   3        0.20        1.84      3.42 o 
  -5   5   3       72.87       71.38      5.00 o 
  -4   5   3        0.63       -0.79      2.63 o 
  -3   5   3       31.10       29.99      2.42 o 
  -2   5   3        7.84        9.75      1.86 o 
  -1   5   3       20.36       19.60      2.63 o 
   0   5   3        4.49        3.13      1.45 o 
   1   5   3       15.64       12.86      2.31 o 
   2   5   3       82.86       79.33      2.42 o 
   3   5   3        4.82        4.80      1.31 o 
   4   5   3       46.45       44.91      2.98 o 
   5   5   3        4.20        3.69      2.23 o 
   6   5   3       17.40       17.53      2.79 o 
   7   5   3        0.46       -2.70      2.70 o 
   8   5   3        3.55        1.19      3.54 o 
  -7   6   3        4.96       -0.79      4.48 o 
  -6   6   3        0.01       -3.69      3.69 o 
  -5   6   3        2.55        8.16      3.42 o 
  -4   6   3      127.85      113.28      5.80 o 
  -2   6   3       64.81       61.51      3.17 o 
  -1   6   3      211.86      213.63      5.03 o 
   0   6   3        0.19       -1.49      1.49 o 
   1   6   3       16.30       15.63      4.08 o 
   2   6   3       11.67       16.55      1.95 o 
   3   6   3      231.21      239.30      8.43 o 
   4   6   3        3.28        2.37      2.90 o 
   5   6   3       27.20       23.44      3.95 o 
   6   6   3       24.11       24.59      3.69 o 
   7   6   3       56.45       58.75      6.19 o 
  -6   7   3        0.01        4.74      4.48 o 
  -5   7   3        2.48        4.21      3.95 o 
  -4   7   3       41.43       40.56      4.48 o 
  -3   7   3        1.27       -0.40      2.32 o 
  -2   7   3       45.69       46.45      3.26 o 
  -1   7   3        2.34        0.53      2.11 o 
   0   7   3       65.89       62.81      3.15 o 
   1   7   3        9.94        9.51      2.05 o 
   2   7   3        0.02        0.46      1.95 o 
   3   7   3       19.38       21.60      3.69 o 
   4   7   3        1.70       -0.79      3.16 o 
   5   7   3        0.46       -1.05      3.42 o 
   6   7   3        2.51       -2.63      3.95 o 
   7   7   3       24.34       26.60      5.53 o 
  -5   8   3        1.56        6.85      4.48 o 
  -4   8   3       21.36       11.06      4.21 o 
  -3   8   3       49.00       46.60      6.72 o 
  -2   8   3       14.73       14.85      2.70 o 
  -1   8   3       39.06       41.76      3.42 o 
   0   8   3        1.82       -1.05      2.21 o 
   1   8   3       42.93       40.15      3.69 o 
   2   8   3        3.53        6.08      2.32 o 
   3   8   3        2.55       -3.16      3.16 o 
   4   8   3        1.33       -1.32      3.69 o 
   5   8   3        0.30        5.79      4.21 o 
   6   8   3        1.51        0.79      4.74 o 
  -4   9   3        2.61        5.27      4.74 o 
  -3   9   3        2.19        8.69      4.48 o 
  -2   9   3        3.41        1.98      2.98 o 
  -1   9   3        1.15       -1.41      2.88 o 
   0   9   3       18.09       23.34      3.95 o 
   1   9   3        6.91        7.26      3.69 o 
   2   9   3        7.76       10.01      3.69 o 
   3   9   3        0.01        2.11      3.69 o 
   4   9   3        1.64        9.74      4.48 o 
   5   9   3        0.02       -2.63      4.74 o 
  -2  10   3       20.85       16.98      3.81 o 
  -1  10   3        1.11        1.06      3.44 o 
   0  10   3        2.00        0.53      7.90 o 
   1  10   3        0.01       -0.99      3.44 o 
   2  10   3       88.07      101.41      6.85 o 
   3  10   3        3.10        6.58      4.48 o 
  -1 -10   4        0.24       -0.04      6.32 o 
   0 -10   4        1.18       -1.84      3.91 o 
   1 -10   4        2.29        5.86      3.81 o 
  -4  -9   4        7.60        5.79      5.00 o 
  -3  -9   4        4.48        9.48      4.48 o 
  -2  -9   4        3.20        0.19      3.34 o 
  -1  -9   4        0.34        0.51      4.08 o 
   0  -9   4        0.02        0.16      3.42 o 
   1  -9   4        2.15        8.80      3.95 o 
   2  -9   4        0.98       -1.27      3.25 o 
   3  -9   4        1.09       -1.44      3.52 o 
   4  -9   4        0.64       -2.52      5.14 o 
  -5  -8   4        0.00        3.69      4.48 o 
  -4  -8   4       72.69       61.37      5.79 o 
  -3  -8   4        3.77       -2.90      3.69 o 
  -2  -8   4        1.00       -2.34      3.56 o 
  -1  -8   4        1.76        0.38      4.21 o 
   0  -8   4        2.34        3.11      2.70 o 
   1  -8   4        8.42       10.45      3.82 o 
   2  -8   4       38.21       35.84      3.35 o 
   3  -8   4        0.84       -2.96      2.96 o 
   4  -8   4        0.54       -2.85      3.15 o 
   5  -8   4       15.17       16.10      3.79 o 
  -5  -7   4        1.41        6.58      4.21 o 
  -4  -7   4        0.18        1.58      3.42 o 
  -3  -7   4        6.81        6.09      2.47 o 
  -2  -7   4       19.22       18.48      2.59 o 
  -1  -7   4        0.80       -2.14      2.14 o 
   0  -7   4       10.42        8.82      4.08 o 
   1  -7   4        0.43       -2.77      3.03 o 
   2  -7   4        1.02        1.71      3.42 o 
   3  -7   4       83.56       85.64      4.61 o 
   4  -7   4        7.59       10.65      5.66 o 
   5  -7   4        0.69        1.04      3.15 o 
   6  -7   4        5.92        7.70      3.73 o 
  -7  -6   4        0.85       -4.74      4.74 o 
  -6  -6   4        0.00        0.79      3.69 o 
  -5  -6   4        0.00       -0.13      2.42 o 
  -4  -6   4        5.17        3.50      2.14 o 
  -3  -6   4       38.61       39.66      2.64 o 
  -2  -6   4       42.36       40.91      2.63 o 
  -1  -6   4       85.14       84.29      3.67 o 
   0  -6   4       48.81       48.09      2.32 o 
   1  -6   4       14.99        9.97      2.23 o 
   2  -6   4       44.64       42.16      2.98 o 
   3  -6   4       86.79       88.60      3.90 o 
   4  -6   4       43.30       46.19      3.48 o 
   5  -6   4        0.34        3.13      2.85 o 
   6  -6   4        0.06       -1.43      3.29 o 
   7  -6   4        7.86        0.26      6.32 o 
  -7  -5   4        0.48        1.58      4.48 o 
  -6  -5   4        2.50       -1.32      3.42 o 
  -5  -5   4        0.00        2.37      2.90 o 
  -4  -5   4        3.37        2.50      1.86 o 
  -3  -5   4       16.81       20.26      1.69 o 
  -2  -5   4       65.14       63.53      2.78 o 
  -1  -5   4        9.22        9.69      1.43 o 
   0  -5   4       51.75       47.84      2.21 o 
   1  -5   4       73.28       75.20      2.47 o 
   2  -5   4       51.41       56.46      3.52 o 
   3  -5   4        6.44        3.04      1.72 o 
   4  -5   4        0.06        0.34      2.34 o 
   5  -5   4       29.48       26.55      2.42 o 
   6  -5   4        1.18        5.78      2.39 o 
   7  -5   4        2.34        4.21      5.53 o 
  -8  -4   4        0.31       -3.69      4.74 o 
  -7  -4   4       11.25       13.43      4.21 o 
  -6  -4   4        3.64        3.16      3.16 o 
  -5  -4   4       35.57       38.19      3.95 o 
  -4  -4   4       85.71       86.60      3.22 o 
  -3  -4   4       56.22       54.59      2.16 o 
  -2  -4   4       18.04       18.68      1.61 o 
  -1  -4   4       93.40       80.82      3.31 o 
   0  -4   4        2.56        1.90      1.25 o 
   1  -4   4      339.51      322.27      5.72 o 
   2  -4   4      437.32      474.11      7.57 o 
   3  -4   4        3.13        0.20      1.47 o 
   4  -4   4        0.52        1.35      1.60 o 
   5  -4   4       27.09       27.04      2.32 o 
   6  -4   4       44.86       42.08      2.75 o 
   7  -4   4        7.92       10.96      3.52 o 
   8  -4   4        8.17        4.73      3.86 o 
  -8  -3   4        6.32        6.06      4.74 o 
  -7  -3   4        4.47        4.48      3.69 o 
  -6  -3   4       20.55       19.23      3.69 o 
  -5  -3   4        0.31        0.00      2.37 o 
  -4  -3   4        6.72        8.98      1.48 o 
  -3  -3   4        0.68        0.40      1.01 o 
  -2  -3   4        4.66        4.79      1.04 o 
  -1  -3   4       43.98       46.88      1.81 o 
   0  -3   4       10.14       13.92      1.98 o 
   1  -3   4        7.72        8.86      1.22 o 
   2  -3   4      185.53      220.41      4.10 o 
   3  -3   4       66.55       67.60      3.02 o 
   4  -3   4        8.07       13.14      1.66 o 
   5  -3   4        4.42       -0.28      1.68 o 
   6  -3   4       13.35       12.56      2.46 o 
   7  -3   4        5.34        3.73      2.96 o 
   8  -3   4        0.02       -2.11      3.60 o 
  -8  -2   4        0.43       -1.58      4.21 o 
  -7  -2   4        2.36       -2.90      3.16 o 
  -6  -2   4        3.70        6.58      3.16 o 
  -5  -2   4      169.07      182.87      6.85 o 
  -4  -2   4        8.84        8.52      1.24 o 
  -3  -2   4        7.41        7.14      1.12 o 
  -2  -2   4        0.00        0.62      0.89 o 
  -1  -2   4      860.33      833.81     10.74 o 
   0  -2   4       13.04       17.42      1.26 o 
   1  -2   4       69.31       74.54      2.23 o 
   2  -2   4      254.07      276.41      4.61 o 
   3  -2   4      539.74      588.01      8.36 o 
   4  -2   4       37.92       41.49      2.36 o 
   5  -2   4        3.22        0.83      1.50 o 
   6  -2   4       37.88       45.76      3.52 o 
   7  -2   4        6.56        6.55      2.96 o 
   8  -2   4        9.99        9.64      5.93 o 
   9  -2   4        4.64       -5.53      6.06 o 
  -8  -1   4        3.80        5.79      4.21 o 
  -7  -1   4       61.07       65.85      5.27 o 
  -6  -1   4        0.40        1.32      2.63 o 
  -5  -1   4        0.03        1.16      1.57 o 
  -4  -1   4        0.89       -0.81      1.39 o 
  -3  -1   4      916.09      904.52     26.57 o 
  -2  -1   4        1.15        0.00      0.93 o 
  -1  -1   4       41.65       41.04      1.55 o 
   0  -1   4      405.49      410.15      5.79 o 
   1  -1   4      191.98      215.64      3.70 o 
   2  -1   4       28.56       34.09      1.86 o 
   3  -1   4       86.23      103.86      2.79 o 
   4  -1   4       70.20       63.01      2.52 o 
   5  -1   4        3.49        2.53      1.37 o 
   6  -1   4      289.54      237.76     10.68 o 
   7  -1   4      309.75      267.96     11.33 o 
   8  -1   4        0.05       -1.36      3.15 o 
   9  -1   4        2.91        1.10      3.79 o 
  -8   0   4        5.86        6.85      4.21 o 
  -7   0   4        7.31        6.58      3.42 o 
  -6   0   4        2.99        2.37      2.63 o 
  -5   0   4        2.24        3.25      1.57 o 
  -4   0   4       89.29       86.89      3.07 o 
  -3   0   4        0.62        0.26      1.12 o 
  -2   0   4       41.10       51.43      2.21 o 
  -1   0   4      484.78      492.48     21.66 o 
   0   0   4       36.87       40.06      1.62 o 
   1   0   4     1027.49     1223.76     15.24 o 
   2   0   4      207.26      233.55      3.94 o 
   3   0   4       18.19       21.58      1.47 o 
   4   0   4      286.20      311.45      5.16 o 
   5   0   4       12.69       14.66      2.23 o 
   6   0   4       46.07       43.70      3.44 o 
   7   0   4       95.05       82.48      4.47 o 
   8   0   4        9.00       15.32      3.35 o 
   9   0   4        0.48        0.21      3.81 o 
  -8   1   4        0.69       -2.90      4.21 o 
  -7   1   4        1.23       -3.16      3.16 o 
  -6   1   4        0.87        2.37      2.90 o 
  -5   1   4        0.12        2.24      1.68 o 
  -4   1   4       83.04       81.35      2.98 o 
  -3   1   4      348.72      350.11      6.43 o 
  -2   1   4       15.66       18.00      1.98 o 
  -1   1   4       38.53       27.61      1.83 o 
   0   1   4     2173.69     2460.29     29.62 o 
   1   1   4     1947.70     2282.51     42.75 o 
   2   1   4       58.10       65.04      2.05 o 
   3   1   4       42.27       46.15      1.97 o 
   4   1   4      388.95      400.34      6.17 o 
   5   1   4       76.92       78.90      3.73 o 
   6   1   4       43.23       42.07      3.15 o 
   7   1   4       11.49       14.95      2.88 o 
   8   1   4        2.74        1.19      6.19 o 
   9   1   4       16.53       22.12      4.16 o 
  -8   2   4        1.27       -1.32      4.21 o 
  -7   2   4        7.19        2.63      3.42 o 
  -6   2   4      108.99       93.22      3.63 o 
  -5   2   4       25.66       29.70      2.32 o 
  -4   2   4        2.54        3.25      1.57 o 
  -3   2   4      160.51      171.09      4.10 o 
  -2   2   4      341.40      338.13      9.23 o 
  -1   2   4       46.05       43.72      1.36 o 
   0   2   4       33.09       36.75      1.51 o 
   1   2   4        4.24        7.03      1.88 o 
   2   2   4      771.36      845.93     10.97 o 
   3   2   4        1.10        0.92      0.99 o 
   4   2   4        0.00       -0.38      1.05 o 
   5   2   4      124.09      120.26      4.46 o 
   6   2   4        4.93        6.02      2.40 o 
   7   2   4        0.00        1.28      2.77 o 
   8   2   4       15.33       18.40      3.44 o 
   9   2   4        3.41        2.76      5.27 o 
  -8   3   4       37.03       39.77      5.53 o 
  -7   3   4        0.76       -0.53      3.69 o 
  -6   3   4       50.73       40.71      2.98 o 
  -5   3   4        2.58       -1.68      1.68 o 
  -4   3   4       45.56       39.51      2.70 o 
  -3   3   4       29.16       28.53      2.23 o 
  -2   3   4       19.63       23.08      1.89 o 
  -1   3   4       10.32       11.80      1.01 o 
   0   3   4       21.89       23.99      1.31 o 
   1   3   4      413.49      444.12      6.59 o 
   2   3   4       78.80       84.85      2.32 o 
   3   3   4      170.41      174.87      7.61 o 
   4   3   4        3.75        0.26      1.68 o 
   5   3   4       52.45       48.97      3.44 o 
   6   3   4       19.90       24.72      2.96 o 
   7   3   4        4.61        4.53      2.88 o 
   8   3   4        1.01        1.69      3.34 o 
  -6   4   4        1.05        2.38      2.32 o 
  -5   4   4      141.13      124.71      4.61 o 
  -3   4   4      120.53      104.40      3.41 o 
  -2   4   4      350.07      345.65      5.16 o 
  -1   4   4        0.22        0.99      0.91 o 
   0   4   4       23.93       24.43      2.09 o 
   1   4   4        2.15        0.71      0.96 o 
   2   4   4      744.97      826.08     10.92 o 
   3   4   4       11.10       15.86      2.00 o 
   4   4   4       47.38       47.05      3.17 o 
   5   4   4      113.22      115.49      4.37 o 
   6   4   4      186.76      182.90      5.77 o 
   7   4   4       28.44       33.84      3.54 o 
   8   4   4        5.14        7.73      3.69 o 
  -7   5   4        0.47        5.27      4.21 o 
  -6   5   4        3.45        1.84      3.69 o 
  -5   5   4       72.09       64.01      5.00 o 
  -4   5   4        1.48        6.06      2.90 o 
  -3   5   4      134.10      133.32      6.06 o 
  -2   5   4        0.11       -1.38      1.57 o 
  -1   5   4      145.93      139.72      6.32 o 
   0   5   4        7.79        9.34      1.71 o 
   1   5   4        0.48       -0.51      1.04 o 
   2   5   4       68.75       65.35      2.33 o 
   3   5   4        2.42        2.97      1.35 o 
   4   5   4        0.29       -0.40      1.86 o 
   5   5   4       25.84       22.02      2.61 o 
   6   5   4       99.16      102.58      6.98 o 
   7   5   4       34.38       38.86      6.19 o 
   8   5   4        2.68        3.13      3.48 o 
  -6   6   4        0.03       -4.21      4.21 o 
  -5   6   4       10.20        6.06      3.69 o 
  -4   6   4       68.83       66.12      5.00 o 
  -3   6   4       41.93       36.08      3.95 o 
  -2   6   4       87.53       69.81      4.74 o 
  -1   6   4        0.02        1.67      1.65 o 
   0   6   4       63.14       57.95      2.88 o 
   1   6   4       38.67       43.40      3.82 o 
   2   6   4       45.79       43.23      2.78 o 
   3   6   4       11.68       12.38      2.90 o 
   4   6   4        0.21       -1.58      2.63 o 
   5   6   4        8.63       10.53      3.69 o 
   6   6   4       88.76       93.78      6.59 o 
   7   6   4       27.17       35.82      5.53 o 
  -6   7   4       14.79       24.49      5.00 o 
  -5   7   4        1.83        2.63      4.21 o 
  -4   7   4        3.33        3.16      3.69 o 
  -3   7   4        0.72        1.58      3.42 o 
  -2   7   4        0.97        1.82      2.32 o 
  -1   7   4       49.08       47.90      6.45 o 
   0   7   4       14.37       17.18      2.32 o 
   1   7   4       12.69       16.86      2.23 o 
   2   7   4        3.36        1.38      1.95 o 
   3   7   4        1.77       -0.79      2.90 o 
   4   7   4        0.64        1.32      3.42 o 
   5   7   4        0.36       -1.58      3.69 o 
   6   7   4       69.76       69.80      6.59 o 
   7   7   4       19.32       20.81      5.27 o 
  -5   8   4       23.77       32.39      5.53 o 
  -4   8   4       49.41       65.32      5.79 o 
  -3   8   4       80.26       65.33      5.53 o 
  -2   8   4        1.66       -2.51      2.51 o 
  -1   8   4        3.32       -2.32      2.32 o 
   0   8   4        0.08       -1.58      2.23 o 
   1   8   4      452.40      490.64     10.15 o 
   2   8   4       24.62       24.05      2.79 o 
   3   8   4        0.61       -3.16      3.42 o 
   4   8   4        0.01       -0.53      3.69 o 
   5   8   4        1.49       -2.37      4.21 o 
   6   8   4        0.08       -4.74      4.74 o 
  -4   9   4        1.93       -3.95      4.74 o 
  -3   9   4        3.66       -2.37      4.74 o 
  -2   9   4        8.64       15.28      4.48 o 
  -1   9   4        1.23       -0.15      2.96 o 
   0   9   4       40.77       47.51      3.63 o 
   1   9   4        6.34        6.85      2.77 o 
   2   9   4       14.53       15.80      4.21 o 
   3   9   4        4.58        3.95      3.95 o 
   4   9   4        0.04       -4.21      4.21 o 
   5   9   4        2.21       -1.84      5.00 o 
  -2  10   4        2.68        0.79      5.00 o 
  -1  10   4        2.54        2.10      3.81 o 
   0  10   4        0.08       -0.79      3.54 o 
   1  10   4       61.36       64.66      4.66 o 
   2  10   4        1.21       -0.26      4.21 o 
   3  10   4        1.31        4.48      4.74 o 
  -3  -9   5        4.99       12.38      5.00 o 
  -2  -9   5        0.02        7.63      3.82 o 
  -1  -9   5        5.00       10.01      3.63 o 
   0  -9   5        1.87        4.48      3.54 o 
   1  -9   5        0.12        0.66      3.54 o 
   2  -9   5       16.07       19.77      7.64 o 
   3  -9   5        3.20       -0.75      3.67 o 
  -4  -8   5        7.24       10.80      4.48 o 
  -3  -8   5       10.16        8.95      4.21 o 
  -2  -8   5       13.98       11.42      3.03 o 
  -1  -8   5        4.35        4.70      3.16 o 
   0  -8   5        2.01        2.24      2.79 o 
   1  -8   5       14.53       14.11      3.17 o 
   2  -8   5       31.46       30.42      6.19 o 
   3  -8   5        7.54        4.67      3.22 o 
   4  -8   5        0.33       -3.41      3.41 o 
   5  -8   5        0.29       -2.49      3.97 o 
  -4  -7   5        3.47       -1.58      3.69 o 
  -3  -7   5       13.02       12.18      2.77 o 
  -2  -7   5        4.70        5.91      2.47 o 
  -1  -7   5        8.88        4.74      2.40 o 
   0  -7   5       15.63       16.93      2.79 o 
   1  -7   5        9.96        6.58      2.61 o 
   2  -7   5        0.05       -2.51      2.51 o 
   3  -7   5        1.42        1.91      2.77 o 
   4  -7   5        7.73        3.13      2.96 o 
   5  -7   5        0.13       -4.09      4.74 o 
   6  -7   5        2.33        7.43      6.45 o 
  -6  -6   5        8.41        5.79      4.48 o 
  -5  -6   5       14.18       12.64      3.95 o 
  -4  -6   5       16.66       16.66      4.74 o 
  -3  -6   5        2.17        0.45      1.79 o 
  -2  -6   5        7.35        4.59      1.69 o 
  -1  -6   5        0.85       -0.08      1.51 o 
   0  -6   5       56.57       55.14      3.13 o 
   1  -6   5      123.30      119.56      3.32 o 
   2  -6   5        0.01       -0.79      2.23 o 
   3  -6   5        0.40        0.66      4.61 o 
   4  -6   5        5.29        6.09      2.59 o 
   5  -6   5       25.09       30.15      4.61 o 
   6  -6   5        5.58        5.21      3.41 o 
   7  -6   5        7.21        3.42      6.06 o 
  -7  -5   5        2.40        4.74      4.74 o 
  -6  -5   5        0.00       -3.95      3.95 o 
  -5  -5   5        0.24       -0.26      3.16 o 
  -4  -5   5        1.82       -0.26      2.90 o 
  -3  -5   5        2.78        2.26      1.45 o 
  -2  -5   5        3.13        2.12      1.80 o 
  -1  -5   5        0.10       -1.70      1.70 o 
   0  -5   5        1.28        3.45      1.43 o 
   1  -5   5       53.18       53.77      2.47 o 
   2  -5   5        9.62        9.26      1.77 o 
   3  -5   5        3.33        4.92      2.19 o 
   4  -5   5        2.34        3.20      1.91 o 
   5  -5   5       18.90       16.25      2.42 o 
   6  -5   5       10.72        7.29      2.58 o 
   7  -5   5        0.72        1.05      5.79 o 
  -7  -4   5        1.77        3.95      4.21 o 
  -6  -4   5       31.71       35.29      4.48 o 
  -5  -4   5        0.17        1.05      3.16 o 
  -4  -4   5        6.31        7.55      2.24 o 
  -3  -4   5        0.15       -0.82      1.20 o 
  -2  -4   5      137.23      130.31      3.13 o 
  -1  -4   5        7.08        5.41      1.52 o 
   0  -4   5       12.66       14.11      2.07 o 
   1  -4   5       28.80       28.26      1.81 o 
   2  -4   5      184.60      186.58      4.05 o 
   3  -4   5       18.75       17.52      1.92 o 
   4  -4   5        1.84       -1.77      2.07 o 
   5  -4   5       18.50       28.38      2.62 o 
   6  -4   5        1.22        2.70      2.25 o 
   7  -4   5       13.34       17.68      3.81 o 
   8  -4   5        5.34        5.51      4.21 o 
  -7  -3   5        0.19       -0.53      3.95 o 
  -6  -3   5        0.14        2.37      3.42 o 
  -5  -3   5        3.85        1.05      2.90 o 
  -4  -3   5      153.09      160.64      4.56 o 
  -3  -3   5        1.26        3.24      1.60 o 
  -2  -3   5        0.42        1.98      1.08 o 
  -1  -3   5      131.59      141.14      3.03 o 
   0  -3   5       17.51       17.85      1.54 o 
   1  -3   5       10.97       11.53      1.41 o 
   2  -3   5       62.37       58.41      2.42 o 
   3  -3   5       26.74       24.19      1.90 o 
   4  -3   5        1.76       -1.03      1.59 o 
   5  -3   5      257.01      207.12      4.68 o 
   6  -3   5      382.83      347.52      7.32 o 
   7  -3   5        0.76       -3.22      3.22 o 
   8  -3   5        2.29        4.75      3.48 o 
  -8  -2   5        2.02        9.22      4.74 o 
  -7  -2   5        1.69       -3.69      3.69 o 
  -6  -2   5        0.00        3.16      3.16 o 
  -5  -2   5        7.10        5.79      2.63 o 
  -4  -2   5        0.58       -0.26      1.68 o 
  -3  -2   5        2.64        1.76      1.08 o 
  -2  -2   5      113.32      114.00      2.60 o 
  -1  -2   5        6.68        4.65      1.04 o 
   0  -2   5      264.78      282.14      4.61 o 
   1  -2   5       40.85       46.41      1.98 o 
   2  -2   5       12.26       12.38      1.46 o 
   3  -2   5      281.37      298.25      5.21 o 
   4  -2   5       13.72       19.34      1.78 o 
   5  -2   5       45.28       44.50      2.44 o 
   6  -2   5       95.57       70.94      4.37 o 
   7  -2   5        4.48        8.18      3.22 o 
   8  -2   5        1.03        1.48      3.48 o 
  -8  -1   5        0.79        0.53      4.48 o 
  -7  -1   5        0.30        3.95      3.69 o 
  -6  -1   5        0.63       -1.05      2.90 o 
  -5  -1   5        5.84        1.45      1.71 o 
  -4  -1   5      119.85      124.76      5.66 o 
  -3  -1   5        1.94        1.71      1.98 o 
  -2  -1   5       15.57       14.88      1.15 o 
  -1  -1   5      763.23      771.84     10.12 o 
   0  -1   5      792.25      795.02     10.48 o 
   1  -1   5       77.51       81.85      2.33 o 
   2  -1   5       27.39       34.65      1.91 o 
   3  -1   5      371.32      396.68      6.32 o 
   4  -1   5       63.77       69.17      4.19 o 
   5  -1   5       53.83       44.61      2.67 o 
   6  -1   5        5.40        6.23      2.51 o 
   7  -1   5       20.31       21.64      3.41 o 
   8  -1   5       35.58       35.25      4.16 o 
  -8   0   5        2.22        5.00      4.21 o 
  -7   0   5       32.91       33.45      4.48 o 
  -6   0   5       12.43       12.38      3.42 o 
  -5   0   5        4.37        0.18      1.76 o 
  -4   0   5       44.43       46.04      2.70 o 
  -3   0   5      243.09      250.42      5.67 o 
  -2   0   5       13.79       18.35      3.82 o 
  -1   0   5       23.74       23.56      3.01 o 
   0   0   5        0.81       -0.43      0.85 o 
   1   0   5      780.20      885.62     11.55 o 
   2   0   5        0.14        0.57      1.04 o 
   3   0   5        2.21        2.71      1.29 o 
   4   0   5      330.72      344.72      5.77 o 
   5   0   5       10.46        9.99      1.66 o 
   6   0   5        0.34       -2.21      2.21 o 
   7   0   5        6.94        1.77      2.77 o 
   8   0   5       10.81        4.60      4.61 o 
   9   0   5        4.76        6.94      4.35 o 
  -8   1   5        1.53        2.37      4.48 o 
  -7   1   5       17.37       14.22      3.95 o 
  -6   1   5        5.62        3.69      3.16 o 
  -5   1   5       15.19       17.38      2.14 o 
  -4   1   5       30.46       34.35      2.51 o 
  -3   1   5       14.96       14.38      1.76 o 
  -2   1   5        8.04        8.59      1.57 o 
  -1   1   5        9.24       10.87      1.39 o 
   0   1   5      672.05      683.85      9.05 o 
   1   1   5      325.49      382.04      6.30 o 
   2   1   5      326.95      375.49      6.89 o 
   3   1   5        0.26        0.74      1.12 o 
   4   1   5       70.76       75.23      2.71 o 
   5   1   5      140.01      141.54      5.80 o 
   6   1   5        0.59       -0.21      2.32 o 
   7   1   5        1.32       -1.02      2.77 o 
   8   1   5        0.04        0.38      3.69 o 
   9   1   5        3.24        2.17      4.00 o 
  -8   2   5        2.40        8.16      4.74 o 
  -7   2   5        0.15        6.32      3.69 o 
  -6   2   5       78.88       70.75      3.54 o 
  -5   2   5       24.34       13.87      2.14 o 
  -4   2   5       52.13       45.67      2.70 o 
  -3   2   5      205.62      210.91      6.46 o 
  -2   2   5        1.45        4.06      1.58 o 
  -1   2   5        9.13        9.15      0.84 o 
   0   2   5        3.77        5.78      0.99 o 
   1   2   5     1097.18     1302.42     16.40 o 
   2   2   5        2.73        1.93      1.06 o 
   3   2   5       51.20       59.23      2.68 o 
   4   2   5      308.99      312.37      5.48 o 
   5   2   5      392.26      371.06      8.11 o 
   6   2   5       76.83       68.30      4.19 o 
   7   2   5       17.50       17.28      3.10 o 
   8   2   5        8.70        7.29      3.48 o 
  -7   3   5        2.00        0.53      3.95 o 
  -6   3   5       59.81       50.68      3.35 o 
  -5   3   5        5.25        7.47      2.14 o 
  -4   3   5      159.00      164.06      4.46 o 
  -3   3   5        1.95       -0.79      1.31 o 
  -2   3   5      187.23      194.40      4.46 o 
  -1   3   5        0.05        0.68      0.91 o 
   0   3   5        0.01        0.14      0.91 o 
   1   3   5      109.41      122.00      2.74 o 
   2   3   5       18.62       24.13      2.26 o 
   3   3   5       26.18       27.13      1.77 o 
   4   3   5      120.38      124.12      4.38 o 
   5   3   5      287.26      279.47      6.89 o 
   6   3   5       99.77       94.56      4.87 o 
   7   3   5       12.58       16.11      9.74 o 
   8   3   5        0.09       -1.10      3.48 o 
  -6   4   5        0.87       -2.37      2.42 o 
  -5   4   5       38.64       38.11      2.98 o 
  -4   4   5       60.69       53.18      3.15 o 
  -3   4   5      106.50       93.29      3.41 o 
  -2   4   5        5.26        5.65      1.51 o 
  -1   4   5       17.43       19.22      1.35 o 
   0   4   5      128.10      126.33      2.77 o 
   1   4   5      218.81      210.97      3.85 o 
   2   4   5       36.39       41.24      2.82 o 
   3   4   5       11.49        9.69      1.57 o 
   4   4   5       42.64       40.68      3.82 o 
   5   4   5      284.25      295.63      7.17 o 
   6   4   5      134.68      141.68     10.67 o 
   7   4   5       70.13       67.66      7.11 o 
   8   4   5        1.13        2.65      3.52 o 
  -7   5   5        8.20       14.49      4.74 o 
  -6   5   5        1.28        2.11      3.69 o 
  -5   5   5        1.01       -0.26      3.16 o 
  -4   5   5        0.13        3.16      3.42 o 
  -3   5   5        0.01       -0.53      2.63 o 
  -2   5   5      104.46       99.32      5.27 o 
  -1   5   5       40.46       41.15      2.66 o 
   0   5   5        0.39       -0.18      1.46 o 
   1   5   5       28.47       29.58      2.32 o 
   2   5   5        1.65       -0.26      1.74 o 
   3   5   5        3.68        2.62      1.46 o 
   4   5   5        6.06        5.85      2.14 o 
   5   5   5      177.27      183.87      5.68 o 
   6   5   5       77.20       73.87      4.37 o 
   7   5   5        9.80        8.93      3.41 o 
   8   5   5        2.53        3.21      4.08 o 
  -6   6   5       26.25       30.55      5.00 o 
  -5   6   5       92.64       94.04      6.06 o 
  -4   6   5      169.34      150.71      6.85 o 
  -3   6   5        0.41        4.48      3.16 o 
  -2   6   5        1.45       -2.90      2.90 o 
  -1   6   5        0.06        0.37      1.76 o 
   0   6   5     1479.48     1447.19     22.81 o 
   1   6   5      124.44      125.45      4.00 o 
   2   6   5        0.48        1.98      2.50 o 
   3   6   5        5.12        6.32      2.90 o 
   4   6   5        1.92        2.90      2.90 o 
   5   6   5        4.71        2.11      3.42 o 
   6   6   5       17.91       15.28      4.74 o 
   7   6   5       18.03       23.18      5.27 o 
  -5   7   5        0.27        1.32      4.48 o 
  -4   7   5        3.95        3.95      3.95 o 
  -3   7   5       12.26       12.64      3.69 o 
  -2   7   5        0.40       -1.32      3.16 o 
  -1   7   5       78.77       83.57      5.00 o 
   0   7   5        5.90        3.80      3.16 o 
   1   7   5       42.23       39.83      2.98 o 
   2   7   5       13.14        8.66      2.23 o 
   3   7   5        0.44       -2.11      2.90 o 
   4   7   5       11.67       11.85      3.95 o 
   5   7   5        1.51        0.53      3.95 o 
   6   7   5        5.92        8.16      4.74 o 
  -4   8   5        3.43        1.84      4.48 o 
  -3   8   5       10.05        9.48      4.21 o 
  -2   8   5        4.53        5.53      3.95 o 
  -1   8   5        0.47       -1.58      3.42 o 
   0   8   5      198.61      199.34      5.59 o 
   1   8   5        0.26        0.63      2.21 o 
   2   8   5        4.40        1.05      2.40 o 
   3   8   5        8.51       10.01      3.95 o 
   4   8   5       13.45       10.80      4.21 o 
   5   8   5        0.56        1.32      4.48 o 
  -3   9   5        0.33       -1.05      4.74 o 
  -2   9   5       14.50       14.22      4.74 o 
  -1   9   5        1.55       -4.21      4.21 o 
   0   9   5       81.39       89.00      7.24 o 
   1   9   5       12.72        9.12      2.85 o 
   2   9   5       43.11       37.40      4.74 o 
   3   9   5        3.58       -1.32      3.95 o 
   4   9   5        2.05       -0.26      4.48 o 
   0  10   5        0.00       -2.50      3.91 o 
   1  10   5        0.55        0.43      3.71 o 
   2  10   5        5.42        2.90      4.48 o 
  -2  -9   6        1.18        3.82      4.21 o 
  -1  -9   6        3.21        0.98      3.81 o 
   0  -9   6        1.93        2.50      8.30 o 
   1  -9   6        0.18        2.63      3.72 o 
   2  -9   6        0.51       -1.27      7.51 o 
  -2  -8   6        1.19        0.52      3.29 o 
  -1  -8   6        6.62       12.57      4.61 o 
   0  -8   6       23.68       26.57      4.21 o 
   1  -8   6        0.71       -1.60      3.82 o 
   2  -8   6        1.43       -0.26      4.21 o 
   3  -8   6        0.25       -0.04      3.63 o 
   4  -8   6       12.83        7.59      3.90 o 
  -2  -7   6        0.35        0.09      2.58 o 
  -1  -7   6        2.64        0.44      4.35 o 
   0  -7   6       14.04       12.32      2.79 o 
   1  -7   6        0.10       -1.45      2.70 o 
   2  -7   6        0.42       -1.71      2.79 o 
   3  -7   6        2.90        2.97      3.07 o 
   4  -7   6       11.45        5.38      3.34 o 
   5  -7   6       10.22        7.57      3.71 o 
  -6  -6   6        0.77       -4.48      5.00 o 
  -5  -6   6        1.41        1.05      4.21 o 
  -4  -6   6        0.13        0.53      3.42 o 
  -3  -6   6       18.72       15.45      3.16 o 
  -2  -6   6        3.60        3.97      1.95 o 
  -1  -6   6        0.06       -1.59      1.69 o 
   0  -6   6        0.43       -0.41      1.74 o 
   1  -6   6       27.50       24.41      2.16 o 
   2  -6   6        2.35        4.69      2.01 o 
   3  -6   6        0.18       -0.95      4.21 o 
   4  -6   6        2.92       -2.73      2.96 o 
   5  -6   6        0.16       -2.59      3.22 o 
   6  -6   6        6.33        6.55      3.81 o 
  -6  -5   6        2.71       -4.21      4.48 o 
  -5  -5   6       21.09       31.34      4.48 o 
  -4  -5   6        2.00       -0.79      3.16 o 
  -3  -5   6        0.41       -1.02      1.98 o 
  -2  -5   6       25.74       24.98      2.16 o 
  -1  -5   6        1.25        1.66      1.57 o 
   0  -5   6        0.27        1.10      2.29 o 
   1  -5   6       13.61       11.67      2.44 o 
   2  -5   6        2.69        2.02      1.81 o 
   3  -5   6        0.57       -0.41      1.87 o 
   4  -5   6      123.12      107.72      3.74 o 
   5  -5   6      222.80      209.34      5.25 o 
   6  -5   6        0.47        0.45      2.67 o 
   7  -5   6        2.72        4.21      5.53 o 
  -7  -4   6        0.10        6.58      4.48 o 
  -6  -4   6        0.09       -2.37      3.95 o 
  -5  -4   6        0.71       -0.26      3.16 o 
  -4  -4   6        0.00        2.11      2.23 o 
  -3  -4   6        9.55        9.92      3.03 o 
  -2  -4   6        0.08       -1.35      1.35 o 
  -1  -4   6       40.89       44.06      2.37 o 
   0  -4   6        1.34        2.12      1.41 o 
   1  -4   6        6.18        5.38      1.51 o 
   2  -4   6      103.63      113.31      3.29 o 
   3  -4   6       10.58        9.57      1.87 o 
   4  -4   6       18.84       17.27      2.23 o 
   5  -4   6       46.86       45.31      2.86 o 
   6  -4   6        2.71       -0.99      2.39 o 
   7  -4   6        0.77       -2.39      3.48 o 
  -7  -3   6        0.42       -1.05      4.21 o 
  -6  -3   6        0.56       -3.69      3.69 o 
  -5  -3   6       31.98       29.76      4.21 o 
  -4  -3   6        0.89        0.29      1.76 o 
  -3  -3   6        5.69        3.16      1.86 o 
  -2  -3   6      152.75      163.90      6.27 o 
  -1  -3   6       83.66       85.48      2.67 o 
   0  -3   6       41.45       41.54      2.23 o 
   1  -3   6        3.77        3.22      1.50 o 
   2  -3   6      166.94      174.64      4.00 o 
   3  -3   6        8.16        9.27      1.87 o 
   4  -3   6       29.45       29.15      2.20 o 
   5  -3   6        0.65        1.39      1.93 o 
   6  -3   6       39.36       32.22      4.08 o 
   7  -3   6       39.59       45.28      4.35 o 
   8  -3   6        0.07        1.99      3.86 o 
  -7  -2   6        3.55        1.32      4.21 o 
  -6  -2   6        0.83        0.79      3.69 o 
  -5  -2   6        2.42        3.69      3.16 o 
  -4  -2   6       83.61       82.87      4.87 o 
  -3  -2   6        2.57        3.20      1.76 o 
  -2  -2   6        6.22        7.16      2.11 o 
  -1  -2   6        2.23        3.17      1.16 o 
   0  -2   6      323.51      338.78      6.42 o 
   1  -2   6        2.86        5.38      1.71 o 
   2  -2   6        6.41        5.41      1.46 o 
   3  -2   6      204.55      214.99      4.49 o 
   4  -2   6        2.67        1.36      1.62 o 
   5  -2   6        0.26       -1.77      1.77 o 
   6  -2   6        0.81       -1.04      2.77 o 
   7  -2   6       20.73       19.77      3.71 o 
   8  -2   6       11.23       12.93      3.95 o 
  -7  -1   6        4.75        1.32      4.21 o 
  -6  -1   6        2.04       -2.90      3.16 o 
  -5  -1   6        4.12        4.21      2.11 o 
  -4  -1   6        7.03        8.22      4.87 o 
  -3  -1   6        2.26       -0.82      2.63 o 
  -2  -1   6        2.90        2.04      1.57 o 
  -1  -1   6      369.73      360.15      8.67 o 
   0  -1   6      336.96      346.82      5.47 o 
   1  -1   6      191.05      210.23      4.01 o 
   2  -1   6        1.42       -1.37      1.37 o 
   3  -1   6       71.59       79.84      2.86 o 
   4  -1   6      326.52      333.68      5.95 o 
   5  -1   6        4.37        4.54      1.78 o 
   6  -1   6        0.11        0.95      2.70 o 
   7  -1   6        0.03       -2.08      3.03 o 
   8  -1   6        1.36       -2.94      3.60 o 
  -7   0   6       24.87       27.92      4.48 o 
  -6   0   6        9.13        8.43      3.42 o 
  -5   0   6        6.91        9.27      2.05 o 
  -4   0   6       50.15       46.68      2.88 o 
  -3   0   6        2.91       -0.23      1.57 o 
  -2   0   6        1.87        1.17      2.24 o 
  -1   0   6       18.08       14.13      2.01 o 
   0   0   6      524.17      581.11      8.17 o 
   1   0   6        0.05       -1.06      1.06 o 
   2   0   6       48.11       52.04      2.31 o 
   3   0   6      431.83      459.03      7.13 o 
   4   0   6      426.02      445.54      7.12 o 
   5   0   6      105.85      100.12      3.33 o 
   6   0   6       38.36       42.21      9.75 o 
   7   0   6       29.74       23.09      3.44 o 
   8   0   6        1.64        0.54      3.42 o 
  -7   1   6       25.36       21.07      4.48 o 
  -6   1   6        1.51        1.58      3.16 o 
  -5   1   6       93.04       96.41      3.82 o 
  -4   1   6        0.88        3.31      1.65 o 
  -3   1   6      128.91      140.08      4.19 o 
  -2   1   6        1.08        0.00      2.90 o 
  -1   1   6        8.32       11.72      2.11 o 
   0   1   6       60.64       66.66      2.12 o 
   1   1   6       18.18       21.00      1.63 o 
   2   1   6       79.48       75.74      2.52 o 
   3   1   6      243.22      262.80      5.47 o 
   4   1   6      566.88      576.33      8.60 o 
   5   1   6      142.50      145.79      5.12 o 
   6   1   6       25.74       28.33      3.15 o 
   7   1   6        1.54        2.12      2.85 o 
   8   1   6        3.04        0.42      3.52 o 
  -7   2   6        0.04       -0.79      3.95 o 
  -6   2   6        7.07        6.02      4.61 o 
  -5   2   6       44.36       39.00      2.96 o 
  -4   2   6       68.27       64.25      3.26 o 
  -3   2   6       11.11        9.92      1.83 o 
  -2   2   6        0.01       -1.58      1.58 o 
  -1   2   6       69.14       68.90      2.96 o 
   0   2   6      347.62      350.13      5.36 o 
   1   2   6       58.23       70.97      2.38 o 
   2   2   6       39.89       41.68      2.23 o 
   3   2   6      129.66      139.18      3.39 o 
   4   2   6      562.36      550.42      8.28 o 
   5   2   6      345.16      322.53      7.73 o 
   6   2   6      254.53      239.92      6.78 o 
   7   2   6        2.97        3.90      3.03 o 
   8   2   6        0.51       -3.60      3.60 o 
  -7   3   6        1.09        3.42      4.21 o 
  -6   3   6        0.08       -1.72      2.51 o 
  -5   3   6        2.05        2.35      2.14 o 
  -4   3   6        1.68       -0.28      1.95 o 
  -3   3   6      122.53      111.65      3.79 o 
  -2   3   6       67.69       65.77      2.96 o 
  -1   3   6       26.69       29.70      2.09 o 
   0   3   6       68.34       74.18      2.24 o 
   1   3   6        2.20        1.05      1.16 o 
   2   3   6        3.69        1.10      1.26 o 
   3   3   6       20.01       23.97      1.78 o 
   4   3   6      256.21      259.44      6.43 o 
   5   3   6      170.76      162.80      8.96 o 
   6   3   6       13.70       17.63      3.03 o 
   7   3   6        4.53        4.67      3.03 o 
   8   3   6        0.94       -2.26      4.21 o 
  -6   4   6       82.20       86.66      6.32 o 
  -5   4   6      172.35      149.37      4.75 o 
  -4   4   6        0.48        2.18      1.95 o 
  -3   4   6        0.02        3.69      2.90 o 
  -2   4   6        0.11        0.72      1.56 o 
  -1   4   6     2593.84     2538.70     37.85 o 
   0   4   6      368.02      373.28      5.78 o 
   1   4   6        0.05        0.87      1.20 o 
   2   4   6       49.63       45.56      2.33 o 
   3   4   6        0.00        0.23      1.35 o 
   4   4   6       50.82       46.70      4.61 o 
   5   4   6       61.95       60.00      6.85 o 
   6   4   6       60.94       59.44      5.66 o 
   7   4   6        7.25        6.89      6.19 o 
   8   4   6       19.18       22.82      4.05 o 
  -6   5   6        0.16       -2.11      4.21 o 
  -5   5   6        0.63        0.53      3.69 o 
  -4   5   6        8.88       10.01      3.69 o 
  -3   5   6        0.05       -1.32      3.16 o 
  -2   5   6       87.77       87.98      5.53 o 
  -1   5   6        2.93        1.58      2.90 o 
   0   5   6       57.87       51.38      2.85 o 
   1   5   6       15.88       15.51      1.95 o 
   2   5   6        6.92        6.48      1.46 o 
   3   5   6       34.25       36.41      2.23 o 
   4   5   6        6.46        4.35      2.23 o 
   5   5   6       33.01       40.79      3.44 o 
   6   5   6      117.48      111.83      5.31 o 
   7   5   6        5.78        4.34      5.14 o 
  -6   6   6        5.22       -4.74      4.74 o 
  -5   6   6       12.41       15.54      4.48 o 
  -4   6   6       14.93       15.54      3.95 o 
  -3   6   6        2.09        3.69      3.42 o 
  -2   6   6        0.66        1.58      3.16 o 
  -1   6   6      418.11      398.94     11.60 o 
   0   6   6        2.17        0.88      1.83 o 
   1   6   6        3.74        4.89      1.95 o 
   2   6   6       35.26       32.53      2.61 o 
   3   6   6       66.02       61.37      5.00 o 
   4   6   6        2.80        0.00      3.16 o 
   5   6   6        1.25        1.32      3.69 o 
   6   6   6        0.07       -1.05      4.21 o 
   7   6   6        3.79        1.32      5.79 o 
  -5   7   6        8.57       14.22      5.00 o 
  -4   7   6        1.24        0.79      4.21 o 
  -3   7   6       34.34       33.98      4.48 o 
  -2   7   6        1.07        0.00      3.42 o 
  -1   7   6      178.79      183.65      7.64 o 
   0   7   6       43.74       40.82      2.98 o 
   1   7   6      119.46      114.28      4.19 o 
   2   7   6        7.58        7.24      2.23 o 
   3   7   6        5.14        2.90      3.42 o 
   4   7   6       43.62       48.20      5.27 o 
   5   7   6        2.58        0.79      3.69 o 
   6   7   6        0.29        4.48      5.00 o 
  -4   8   6        0.41       -4.48      4.74 o 
  -3   8   6        5.18        7.90      4.48 o 
  -2   8   6        3.15        3.16      4.21 o 
  -1   8   6       11.53       13.43      3.95 o 
   0   8   6        0.02        0.26      3.69 o 
   1   8   6       27.15       32.64      3.07 o 
   2   8   6        2.25       -3.69      3.69 o 
   3   8   6        3.58        6.32      3.95 o 
   4   8   6        0.80        1.32      4.21 o 
   5   8   6        0.37        1.84      4.74 o 
  -2   9   6        1.03        8.95      5.00 o 
  -1   9   6       19.32       33.45      5.53 o 
   0   9   6        3.33        5.53      5.00 o 
   1   9   6        1.82        2.59      3.22 o 
   2   9   6       12.74       10.01      4.48 o 
   3   9   6        3.27        2.90      4.48 o 
  -2  -8   7        0.72       -1.32      5.79 o 
  -1  -8   7        0.00        2.40      3.41 o 
   0  -8   7        2.46        2.11      3.44 o 
   1  -8   7        0.01       -2.02      3.52 o 
   2  -8   7        0.01        2.55      3.63 o 
   3  -8   7        0.00        6.38      3.79 o 
  -2  -7   7        0.07       -4.21      5.00 o 
  -1  -7   7        2.59        3.56      2.91 o 
   0  -7   7        1.36        1.04      5.53 o 
   1  -7   7        0.01        2.24      2.98 o 
   2  -7   7        0.08       -0.13      3.07 o 
   3  -7   7       36.16       31.39      3.90 o 
   4  -7   7       68.64       72.72      6.98 o 
   5  -7   7        0.11       -0.22      4.00 o 
  -5  -6   7        0.13        1.32      4.74 o 
  -4  -6   7        0.10       -3.95      3.95 o 
  -3  -6   7        0.01       -1.41      2.51 o 
  -2  -6   7        9.60        5.00      3.95 o 
  -1  -6   7        0.04       -1.20      1.97 o 
   0  -6   7        3.16        3.55      2.00 o 
   1  -6   7       17.71       20.82      2.27 o 
   2  -6   7        7.54        6.32      2.86 o 
   3  -6   7        4.04        3.52      2.52 o 
   4  -6   7       12.48       16.44      3.35 o 
   5  -6   7        2.35       -2.51      7.37 o 
   6  -6   7        0.74       -3.90      3.90 o 
  -6  -5   7        5.80        2.90      5.00 o 
  -5  -5   7        0.76       -4.21      4.21 o 
  -4  -5   7        1.66        4.74      3.95 o 
  -3  -5   7       22.63       21.53      2.79 o 
  -2  -5   7        2.56        5.40      2.21 o 
  -1  -5   7       15.16       17.07      2.06 o 
   0  -5   7        1.01       -1.12      1.79 o 
   1  -5   7       48.43       47.65      2.84 o 
   2  -5   7        0.00        0.88      1.92 o 
   3  -5   7        5.75        4.31      2.18 o 
   4  -5   7        0.25        0.69      2.27 o 
   5  -5   7       30.00       35.10      3.08 o 
   6  -5   7       23.13       26.04      3.23 o 
  -6  -4   7        0.00       -4.21      4.48 o 
  -5  -4   7       16.26        9.22      4.21 o 
  -4  -4   7        0.32       -1.19      2.32 o 
  -3  -4   7        0.17       -2.23      2.23 o 
  -2  -4   7        4.90        2.11      2.90 o 
  -1  -4   7       86.42       93.29      3.13 o 
   0  -4   7        0.31       -1.60      1.60 o 
   1  -4   7        2.01        0.57      1.69 o 
   2  -4   7       36.01       38.98      2.53 o 
   3  -4   7        0.51        2.46      1.90 o 
   4  -4   7        0.14       -1.29      2.12 o 
   5  -4   7        0.39       -0.05      2.29 o 
   6  -4   7       21.37       25.02      3.54 o 
   7  -4   7        8.37        5.07      6.58 o 
  -6  -3   7        0.09       -0.53      4.21 o 
  -5  -3   7        1.49       -2.37      3.42 o 
  -4  -3   7        0.67       -2.14      2.14 o 
  -3  -3   7        0.01        0.00      2.05 o 
  -2  -3   7       80.80       76.08      3.44 o 
  -1  -3   7      116.72      118.83      3.24 o 
   0  -3   7       61.69       66.33      2.62 o 
   1  -3   7        0.01       -1.51      1.51 o 
   2  -3   7       57.58       61.95      4.77 o 
   3  -3   7      291.28      299.73      5.72 o 
   4  -3   7       20.57       24.52      3.05 o 
   5  -3   7        0.49        0.20      2.12 o 
   6  -3   7        0.39        3.08      3.22 o 
   7  -3   7        0.03       -3.60      3.60 o 
  -7  -2   7        1.39        3.16      4.74 o 
  -6  -2   7        0.18        5.00      3.95 o 
  -5  -2   7        6.78        6.06      3.69 o 
  -4  -2   7        3.08        1.65      2.02 o 
  -3  -2   7        0.14       -0.71      1.95 o 
  -2  -2   7        4.00        2.92      1.98 o 
  -1  -2   7      103.99      110.86      6.19 o 
   0  -2   7        0.00       -1.26      1.26 o 
   1  -2   7       23.97       30.42      3.51 o 
   2  -2   7      292.77      297.29      5.47 o 
   3  -2   7      238.11      257.38      5.21 o 
   4  -2   7       48.56       51.92      4.60 o 
   5  -2   7       38.87       39.84      3.62 o 
   6  -2   7       31.19       25.50      3.52 o 
   7  -2   7        2.25       -0.11      3.34 o 
   8  -2   7        9.45       10.89      4.16 o 
  -7  -1   7        0.02       -4.48      4.48 o 
  -6  -1   7       33.69       42.14      5.27 o 
  -5  -1   7        0.16       -2.10      3.03 o 
  -4  -1   7       66.78       67.14      3.95 o 
  -3  -1   7        0.65       -1.46      2.77 o 
  -2  -1   7        9.02       11.31      1.95 o 
  -1  -1   7        9.60        8.41      1.76 o 
   0  -1   7        4.96        4.69      1.26 o 
   1  -1   7       59.82       56.18      2.53 o 
   2  -1   7      196.35      211.28      4.41 o 
   3  -1   7      623.36      646.49     10.06 o 
   4  -1   7       97.79      101.81      3.37 o 
   5  -1   7       16.98       20.13      2.70 o 
   6  -1   7       10.07        8.49      3.16 o 
   7  -1   7        4.56        9.14      4.87 o 
   8  -1   7        2.77        2.00      5.27 o 
  -7   0   7        0.01       -1.05      4.48 o 
  -6   0   7       19.55       22.39      4.48 o 
  -5   0   7       26.37       27.43      2.79 o 
  -4   0   7        8.40        9.62      2.14 o 
  -3   0   7        0.16        0.44      1.95 o 
  -2   0   7        0.10       -1.52      1.65 o 
  -1   0   7      179.76      185.47      4.75 o 
   0   0   7       67.10       69.62      2.40 o 
   1   0   7       48.53       46.14      2.33 o 
   2   0   7      164.71      173.69      3.85 o 
   3   0   7      530.42      536.22      8.20 o 
   4   0   7      435.25      432.39      7.22 o 
   5   0   7      496.91      480.21      7.92 o 
   6   0   7        4.01        7.47      2.88 o 
   7   0   7        2.77       -0.20      3.69 o 
   8   0   7        4.46        8.38      3.97 o 
  -7   1   7        0.39       -4.21      4.21 o 
  -6   1   7        5.57        1.32      3.69 o 
  -5   1   7        2.28        2.63      2.23 o 
  -4   1   7       79.70       67.25      5.00 o 
  -3   1   7       37.72       39.48      2.79 o 
  -2   1   7       63.65       64.65      3.26 o 
  -1   1   7       36.14       38.81      2.70 o 
   0   1   7        0.06        1.18      1.12 o 
   1   1   7        1.99        1.61      1.20 o 
   2   1   7       12.99       13.47      1.57 o 
   3   1   7      184.94      190.50      4.20 o 
   4   1   7      177.06      168.62      4.02 o 
   5   1   7       12.35       11.77      3.82 o 
   6   1   7        3.24        5.14      2.79 o 
   7   1   7        1.32        0.52      3.29 o 
   8   1   7       27.11       24.34      4.74 o 
  -7   2   7       40.31       47.67      5.27 o 
  -6   2   7       82.61       76.80      4.19 o 
  -5   2   7        1.63        3.95      2.23 o 
  -4   2   7        0.19        0.45      1.90 o 
  -3   2   7        3.55        2.13      2.37 o 
  -2   2   7     2120.68     2193.75     33.37 o 
  -1   2   7      439.71      456.00      8.67 o 
   0   2   7        0.04       -0.05      1.12 o 
   1   2   7      100.16       95.79      2.88 o 
   2   2   7        4.69        4.92      1.46 o 
   3   2   7      130.44      132.50      3.54 o 
   4   2   7      121.89      129.27      5.07 o 
   5   2   7      138.30      132.52      5.12 o 
   6   2   7       31.12       29.05      4.35 o 
   7   2   7       58.83       63.47      4.83 o 
   8   2   7       16.16       17.26      4.16 o 
  -6   3   7        0.41        2.94      2.88 o 
  -5   3   7        4.25        3.19      2.77 o 
  -4   3   7        0.06       -0.57      2.14 o 
  -3   3   7       42.36       44.62      3.07 o 
  -2   3   7        4.97        7.68      2.37 o 
  -1   3   7       27.97       27.31      2.28 o 
   0   3   7       12.09       11.21      1.83 o 
   1   3   7       31.27       33.60      1.90 o 
   2   3   7       43.13       51.54      2.71 o 
   3   3   7       25.23       28.30      2.07 o 
   4   3   7      100.26       97.54      4.28 o 
   5   3   7      315.49      314.74      7.82 o 
   6   3   7        2.76        0.33      3.03 o 
   7   3   7        3.26        0.53      3.41 o 
   8   3   7        1.42        2.14      3.97 o 
  -6   4   7       11.78        8.43      4.48 o 
  -5   4   7        8.34        3.95      3.95 o 
  -4   4   7        0.00       -2.19      2.21 o 
  -3   4   7        0.01        1.65      2.02 o 
  -2   4   7      493.22      514.51      9.59 o 
  -1   4   7       12.88       12.40      2.02 o 
   0   4   7        1.12        1.81      2.63 o 
   1   4   7       95.16       85.06      2.73 o 
   2   4   7      168.70      152.92      3.65 o 
   3   4   7        9.21       10.70      2.34 o 
   4   4   7        0.03        2.50      2.14 o 
   5   4   7       12.42       12.23      4.87 o 
   6   4   7       15.89       12.67      3.15 o 
   7   4   7        0.03        1.38      3.41 o 
  -6   5   7        5.85       11.85      4.74 o 
  -5   5   7        2.36        6.06      4.21 o 
  -4   5   7       30.89       38.72      4.74 o 
  -3   5   7        0.54        0.26      3.69 o 
  -1   5   7       88.56       95.36      5.80 o 
   0   5   7      210.96      232.69      8.43 o 
   1   5   7        7.10        6.99      1.83 o 
   2   5   7        5.16        4.31      1.95 o 
   3   5   7      113.76       99.09      3.32 o 
   4   5   7       12.60       11.86      2.51 o 
   5   5   7        2.11       -1.94      2.70 o 
   6   5   7        1.53        6.69      3.25 o 
   7   5   7       20.36       17.76      3.97 o 
  -5   6   7        0.01        1.32      4.48 o 
  -4   6   7        8.06        7.90      4.21 o 
  -3   6   7        2.50        0.53      3.69 o 
  -2   6   7       70.23       64.01      5.53 o 
  -1   6   7        2.53        6.32      3.42 o 
   0   6   7       79.80       75.60      5.53 o 
   1   6   7        6.25        5.70      2.14 o 
   2   6   7       12.29       10.52      2.32 o 
   3   6   7       26.17       21.07      3.69 o 
   4   6   7        0.00       -3.16      3.16 o 
   5   6   7        1.01        7.11      3.95 o 
   6   6   7        6.46        4.48      5.00 o 
  -4   7   7        7.16       12.90      4.74 o 
  -3   7   7        1.37       -3.42      3.95 o 
  -2   7   7       32.20       40.82      5.00 o 
  -1   7   7       17.84       21.33      4.21 o 
   0   7   7        1.05       -2.11      3.42 o 
   1   7   7       28.32       30.89      2.88 o 
   2   7   7       10.49        6.08      2.51 o 
   3   7   7        8.56        3.69      3.69 o 
   4   7   7       48.77       43.46      5.27 o 
   5   7   7        0.01        1.58      4.48 o 
  -3   8   7       31.23       48.72      5.79 o 
  -2   8   7        1.27       -3.16      4.21 o 
  -1   8   7        7.00       10.01      3.95 o 
   0   8   7        4.22        4.48      3.95 o 
   1   8   7       38.81       35.03      4.48 o 
   2   8   7        1.23       -3.95      3.95 o 
   3   8   7       10.28        6.85      4.48 o 
   4   8   7       20.50       22.91      5.00 o 
  -1   9   7       18.57       17.65      5.27 o 
   0   9   7        0.16        2.11      5.00 o 
   1   9   7        2.08       -4.48      4.74 o 
   2   9   7        3.27       -1.05      4.48 o 
  -1  -8   8        0.79       -4.48      5.79 o 
   0  -8   8        1.14       -0.26      5.40 o 
   1  -8   8        2.96        1.29      6.72 o 
   2  -8   8        0.71       -2.90      4.08 o 
  -2  -7   8        4.55        2.63      4.48 o 
  -1  -7   8        2.65        8.16      5.27 o 
   0  -7   8        8.55        6.88      8.95 o 
   1  -7   8        0.06       -4.46      4.48 o 
   2  -7   8        0.15       -3.54      3.54 o 
   3  -7   8        0.52        5.43      5.00 o 
   4  -7   8       12.57       11.16      7.64 o 
  -4  -6   8        0.02       -4.74      4.74 o 
  -3  -6   8        2.51       -0.04      5.40 o 
  -2  -6   8       16.94       16.83      3.07 o 
  -1  -6   8        0.12       -0.52      2.51 o 
   0  -6   8        0.67       -0.73      2.97 o 
   1  -6   8        2.68        2.90      2.31 o 
   2  -6   8        2.15        3.07      2.38 o 
   3  -6   8        0.00        2.68      2.53 o 
   4  -6   8        0.90       -3.44      3.44 o 
   5  -6   8       11.44       12.14      3.90 o 
  -5  -5   8        0.13        4.74      5.00 o 
  -4  -5   8        0.20       -1.05      3.69 o 
  -3  -5   8       12.60       16.20      5.53 o 
  -2  -5   8       20.82       23.43      3.82 o 
  -1  -5   8       22.05       23.61      3.16 o 
   0  -5   8        0.53        1.39      1.77 o 
   1  -5   8       26.10       24.12      2.48 o 
   2  -5   8      135.93      148.50      4.36 o 
   3  -5   8       16.49       15.74      2.53 o 
   4  -5   8        1.45        2.08      2.52 o 
   5  -5   8        1.25        5.83      2.88 o 
   6  -5   8        0.17        1.99      3.23 o 
  -5  -4   8        1.03        5.53      4.48 o 
  -4  -4   8        1.38       -1.60      2.59 o 
  -3  -4   8        0.10        2.95      2.51 o 
  -2  -4   8       12.66       13.42      2.70 o 
  -1  -4   8        0.05        4.08      2.23 o 
   0  -4   8        7.64        8.54      1.92 o 
   1  -4   8      104.99      109.49      3.12 o 
   2  -4   8       91.13       96.92      3.55 o 
   3  -4   8        5.83        4.28      2.23 o 
   4  -4   8       11.64        8.61      2.42 o 
   5  -4   8       11.56       13.12      2.73 o 
   6  -4   8        0.99        1.76      2.88 o 
  -6  -3   8        0.13       -0.79      4.74 o 
  -5  -3   8       24.51       28.44      4.74 o 
  -4  -3   8        1.54        1.32      2.40 o 
  -3  -3   8        1.44        0.68      2.63 o 
  -2  -3   8        0.85       -1.58      2.23 o 
  -1  -3   8        0.20       -1.04      2.50 o 
   0  -3   8       14.12        9.36      3.32 o 
   1  -3   8       72.39       73.35      2.99 o 
   2  -3   8      339.90      355.95      8.09 o 
   3  -3   8       33.07       30.07      2.53 o 
   4  -3   8        2.47        5.66      2.27 o 
   5  -3   8       13.96       12.51      2.51 o 
   6  -3   8        2.91        1.04      4.35 o 
   7  -3   8        4.37        3.88      4.61 o 
  -6  -2   8        6.38        0.26      4.74 o 
  -5  -2   8        3.01       -2.37      3.95 o 
  -4  -2   8        0.03       -1.94      2.40 o 
  -3  -2   8       12.94       11.20      2.51 o 
  -2  -2   8       52.77       60.41      4.48 o 
  -1  -2   8       33.40       31.45      2.61 o 
   0  -2   8       24.56       19.58      2.23 o 
   1  -2   8       78.18       75.18      3.32 o 
   2  -2   8      260.39      271.17      5.38 o 
   3  -2   8      284.13      278.74      5.72 o 
   4  -2   8      487.18      495.77      8.35 o 
   5  -2   8        1.43        1.18      3.07 o 
   6  -2   8        3.15        1.97      4.35 o 
   7  -2   8        7.03        0.91      5.00 o 
  -6  -1   8        1.49        0.79      4.48 o 
  -5  -1   8       30.81       29.96      3.17 o 
  -4  -1   8       11.62       16.71      2.70 o 
  -3  -1   8       44.31       50.57      3.34 o 
  -2  -1   8        5.66        8.15      3.82 o 
  -1  -1   8        1.49        0.00      2.50 o 
   0  -1   8        2.88        1.15      1.76 o 
   1  -1   8        0.89       -0.89      1.47 o 
   2  -1   8       51.28       49.26      2.73 o 
   3  -1   8       87.27       74.83      3.54 o 
   4  -1   8       11.13       14.70      2.09 o 
   5  -1   8        1.54        0.80      1.94 o 
   6  -1   8        3.07        3.32      2.96 o 
   7  -1   8       22.93       24.58      4.08 o 
  -6   0   8        0.96        0.26      4.21 o 
  -5   0   8        0.04       -2.37      2.61 o 
  -4   0   8        5.51        2.43      2.40 o 
  -3   0   8      890.41      899.15     15.49 o 
  -2   0   8      209.34      213.07      5.59 o 
  -1   0   8        0.76       -1.05      1.68 o 
   0   0   8       38.77       41.84      3.07 o 
   1   0   8        7.64        6.47      1.51 o 
   2   0   8       80.65       73.73      2.94 o 
   3   0   8      149.30      151.07      6.17 o 
   4   0   8      186.27      190.39      4.55 o 
   5   0   8       60.16       55.25      3.91 o 
   6   0   8      100.53      100.60      5.12 o 
   7   0   8       26.71       28.20      4.00 o 
  -6   1   8        2.89        0.26      4.21 o 
  -5   1   8        0.08        1.57      2.51 o 
  -4   1   8        8.71        9.09      3.03 o 
  -3   1   8       13.25       13.52      2.40 o 
  -2   1   8        5.77        5.60      2.02 o 
  -1   1   8       11.29       13.17      2.50 o 
   0   1   8       31.83       31.32      2.59 o 
   1   1   8       14.00       15.59      1.70 o 
   2   1   8       27.35       32.39      2.12 o 
   3   1   8      116.53      100.71      5.01 o 
   4   1   8      463.74      468.37      7.74 o 
   5   1   8        1.13       -2.42      2.42 o 
   6   1   8        2.30        0.25      2.88 o 
   7   1   8        1.32        3.86      3.41 o 
  -6   2   8        2.44        2.62      4.48 o 
  -5   2   8        0.53        0.67      3.42 o 
  -4   2   8        1.52        1.08      2.21 o 
  -3   2   8      302.50      320.46      7.17 o 
  -2   2   8       21.53       29.61      2.59 o 
  -1   2   8       28.38       31.74      2.70 o 
   0   2   8      134.06      132.63      4.38 o 
   1   2   8      170.51      164.44      4.28 o 
   2   2   8       14.90       18.43      1.86 o 
   3   2   8        4.10        2.07      1.62 o 
   4   2   8       70.69       61.64      3.13 o 
   5   2   8       35.16       39.64      3.54 o 
   6   2   8        0.72       -0.91      3.82 o 
   7   2   8        7.86        0.55      3.52 o 
  -6   3   8        2.42        6.39      3.25 o 
  -5   3   8       10.40       14.26      2.88 o 
  -4   3   8        1.22        3.58      2.51 o 
  -3   3   8      121.18      128.61      6.32 o 
  -2   3   8      104.58      108.74      4.19 o 
  -1   3   8      220.67      236.00      5.77 o 
   0   3   8        0.94       -1.72      1.76 o 
   1   3   8        5.01        2.28      1.95 o 
   2   3   8      152.96      127.75      4.79 o 
   3   3   8       23.18       26.01      2.62 o 
   4   3   8        5.16        2.89      2.32 o 
   5   3   8        2.65        0.80      2.59 o 
   6   3   8       52.98       61.54      4.65 o 
   7   3   8        1.72       -3.14      3.48 o 
  -5   4   8        7.25        4.48      4.48 o 
  -4   4   8        2.35        4.48      3.95 o 
  -3   4   8      111.30      110.38      6.59 o 
  -2   4   8       20.78       23.40      2.47 o 
  -1   4   8      113.01      112.63      6.32 o 
   0   4   8        9.38       12.11      2.14 o 
   1   4   8       29.04       33.57      4.08 o 
   2   4   8      112.07      108.87      3.39 o 
   3   4   8        7.15        3.94      1.77 o 
   4   4   8        1.73        1.05      2.42 o 
   5   4   8       12.25       11.83      2.79 o 
   6   4   8        0.67       -0.81      4.21 o 
   7   4   8        3.68       -1.82      3.60 o 
  -5   5   8        7.36        5.53      4.74 o 
  -4   5   8        1.48        6.58      4.48 o 
  -3   5   8       22.11       18.70      4.48 o 
  -2   5   8       32.48       40.30      5.00 o 
  -1   5   8        1.44       -3.42      3.42 o 
   0   5   8       33.37       32.13      4.21 o 
   1   5   8       20.35       13.96      3.42 o 
   2   5   8       22.71       17.32      3.03 o 
   3   5   8      124.45      122.85      4.56 o 
   4   5   8        0.01        2.75      2.51 o 
   5   5   8        1.11        3.16      2.79 o 
   6   5   8        2.79        1.21      3.15 o 
  -3   6   8        0.95       -4.21      4.21 o 
  -2   6   8        3.89        3.69      3.95 o 
  -1   6   8        4.42        0.26      3.69 o 
   0   6   8      101.58       98.00      6.32 o 
   1   6   8        0.41       -3.42      3.42 o 
   2   6   8       25.26       20.80      3.95 o 
   3   6   8       80.35       75.86      5.80 o 
   4   6   8       26.89       24.23      4.21 o 
   5   6   8        1.71        0.79      4.48 o 
   6   6   8       15.17       13.43      5.27 o 
  -3   7   8       31.13       41.35      5.53 o 
  -2   7   8       45.58       49.25      5.53 o 
  -1   7   8        0.08       -3.95      3.95 o 
   0   7   8        9.72       10.80      3.95 o 
   1   7   8       10.75        7.37      3.95 o 
   2   7   8        0.40        3.95      3.95 o 
   3   7   8        1.82        6.32      3.95 o 
   4   7   8        4.05        4.74      4.48 o 
   5   7   8        3.52        1.32      4.74 o 
  -2   8   8        5.23        3.42      4.74 o 
  -1   8   8       11.53       10.27      4.48 o 
   0   8   8        0.84        7.37      4.48 o 
   1   8   8        0.51        0.26      4.48 o 
   3   8   8        0.01       -0.79      4.48 o 
  -1  -7   9        0.42       -3.16      4.74 o 
   0  -7   9        7.09       -0.79      4.48 o 
   1  -7   9       44.64       44.00      4.35 o 
   2  -7   9        4.55        1.84      3.91 o 
  -3  -6   9        1.06        2.56      3.44 o 
  -2  -6   9        0.24       -0.52      3.25 o 
  -1  -6   9        1.64        2.90      3.17 o 
   0  -6   9       24.22       21.04      3.17 o 
   1  -6   9       25.84       23.12      2.75 o 
   2  -6   9        0.07        0.00      2.73 o 
   3  -6   9        0.22        0.50      2.93 o 
   4  -6   9        1.84       -2.56      4.00 o 
  -4  -5   9        0.01        5.27      4.48 o 
  -3  -5   9        0.14       -0.17      3.07 o 
  -2  -5   9        1.19        0.79      2.98 o 
  -1  -5   9        1.20        0.53      2.79 o 
   0  -5   9       17.72       17.38      6.19 o 
   1  -5   9      112.88      115.18      3.99 o 
   2  -5   9        3.95        0.89      4.56 o 
   3  -5   9        0.05        0.65      2.63 o 
   4  -5   9        7.82        7.62      2.93 o 
   5  -5   9        0.43        7.86      3.23 o 
  -5  -4   9        0.00        1.32      5.27 o 
  -4  -4   9       11.37       15.75      3.29 o 
  -3  -4   9       14.88       16.86      3.17 o 
  -2  -4   9       10.14        6.45      2.79 o 
  -1  -4   9        5.61        3.38      5.14 o 
   0  -4   9       18.20       15.35      5.93 o 
   1  -4   9       82.66       78.78      3.50 o 
   2  -4   9       99.93       96.00      4.37 o 
   3  -4   9      260.22      258.85      8.34 o 
   4  -4   9        0.00        0.61      2.58 o 
   5  -4   9        0.16       -1.89      2.84 o 
   6  -4   9        5.27        0.75      6.45 o 
  -5  -3   9        2.43        6.58      5.00 o 
  -4  -3   9       17.96       17.12      4.48 o 
  -3  -3   9        1.35        5.27      2.79 o 
  -2  -3   9        1.10       -0.04      2.51 o 
  -1  -3   9        1.72       -2.32      2.32 o 
   0  -3   9        0.13        3.79      2.32 o 
   1  -3   9        5.38        5.43      1.92 o 
   2  -3   9       17.81       14.56      2.23 o 
   3  -3   9       11.89       11.32      2.37 o 
   4  -3   9        1.55       -1.54      2.31 o 
   5  -3   9        4.19        4.93      2.70 o 
   6  -3   9        9.58       12.41      4.00 o 
  -5  -2   9        3.02        3.42      4.48 o 
  -4  -2   9      240.75      250.34      9.75 o 
  -3  -2   9       59.86       64.32      6.06 o 
  -2  -2   9        0.13       -0.79      2.40 o 
  -1  -2   9        1.47       -1.98      2.23 o 
   0  -2   9        2.37       -0.13      2.05 o 
   1  -2   9        8.28       10.27      2.32 o 
   2  -2   9      100.13       98.30      3.60 o 
   3  -2   9      133.18      126.00      4.04 o 
   4  -2   9       45.91       50.59      3.24 o 
   5  -2   9       88.28       91.04      4.20 o 
   6  -2   9       15.24       13.80      3.63 o 
  -6  -1   9        0.01        1.32      5.27 o 
  -5  -1   9        0.74       -3.17      3.17 o 
  -4  -1   9       14.81       12.16      3.03 o 
  -3  -1   9        0.18        1.60      5.40 o 
  -2  -1   9       10.35       10.35      2.42 o 
  -1  -1   9        9.34       12.37      2.32 o 
   0  -1   9        0.29        0.94      1.95 o 
   1  -1   9        2.35        3.01      1.95 o 
   2  -1   9       48.13       45.73      2.83 o 
   3  -1   9      336.83      329.07      6.28 o 
   4  -1   9       11.69       11.37      2.16 o 
   5  -1   9        0.19        1.23      2.53 o 
   6  -1   9        1.02        1.81      3.25 o 
   7  -1   9      111.95      113.72      6.03 o 
  -6   0   9        0.53        5.00      4.74 o 
  -5   0   9        1.90        5.40      3.17 o 
  -4   0   9      105.63       99.44      4.65 o 
  -3   0   9       13.26       17.22      2.66 o 
  -2   0   9       52.53       52.81      3.54 o 
  -1   0   9       88.20       90.25      3.91 o 
   0   0   9       71.50       70.55      3.95 o 
   1   0   9        4.83        4.74      2.05 o 
   2   0   9       10.76        6.75      2.13 o 
   3   0   9      120.49      116.73      5.89 o 
   4   0   9       37.33       38.39      2.67 o 
   5   0   9        0.27        2.35      3.29 o 
   6   0   9       11.21        8.69      3.17 o 
   7   0   9        4.76       12.11      3.90 o 
  -6   1   9        0.73       -1.58      4.74 o 
  -5   1   9        1.93        3.63      3.03 o 
  -4   1   9       36.67       44.39      3.52 o 
  -3   1   9       62.60       66.19      4.35 o 
  -2   1   9      127.71      142.93      4.93 o 
  -1   1   9        0.38       -1.98      1.98 o 
   0   1   9        8.22        5.94      2.14 o 
   1   1   9      114.22      103.14      4.10 o 
   2   1   9       18.12       20.23      2.81 o 
   3   1   9        4.71        5.32      1.76 o 
   4   1   9        0.33       -1.81      1.81 o 
   5   1   9       72.72       69.64      4.56 o 
   6   1   9        0.94        0.17      6.06 o 
   7   1   9       45.55       51.66      5.14 o 
  -5   2   9        2.69        4.42      3.15 o 
  -4   2   9       65.16       71.24      8.56 o 
  -3   2   9       41.17       42.42      7.24 o 
  -2   2   9       82.20       84.16      4.00 o 
  -1   2   9        6.12        4.96      2.14 o 
   0   2   9       35.32       38.83      3.17 o 
   1   2   9      158.09      155.53      4.93 o 
   2   2   9       43.20       36.74      2.42 o 
   3   2   9        1.04        2.42      1.81 o 
   4   2   9       15.42       19.82      2.69 o 
   5   2   9        1.35        2.50      2.79 o 
   6   2   9        5.99        9.85      3.25 o 
   7   2   9        0.00        3.57      5.40 o 
  -5   3   9        0.99        1.39      3.15 o 
  -4   3   9        7.75        7.92      2.72 o 
  -3   3   9       17.37       21.71      2.85 o 
  -2   3   9        4.45       -1.26      2.24 o 
  -1   3   9       17.38       11.96      2.40 o 
   0   3   9       18.17       14.29      2.40 o 
   1   3   9       49.82       41.70      3.17 o 
   2   3   9      180.60      179.89      5.49 o 
   3   3   9        0.36        0.09      1.82 o 
   4   3   9        1.63        4.09      2.51 o 
   5   3   9        0.15       -2.20      2.70 o 
   6   3   9        1.69       -1.87      3.15 o 
  -5   4   9       54.08       76.38      7.37 o 
  -4   4   9        0.04       -0.79      4.21 o 
  -3   4   9        0.12       -1.84      4.21 o 
  -2   4   9        1.31        4.48      3.95 o 
  -1   4   9      139.68      145.84      7.38 o 
   0   4   9        0.07        1.20      2.14 o 
   1   4   9       35.51       28.37      2.78 o 
   2   4   9      136.67      113.31      8.43 o 
   3   4   9       44.02       35.09      3.30 o 
   4   4   9       13.64       16.87      5.00 o 
   5   4   9       41.85       43.35      3.91 o 
   6   4   9        2.24        3.48      3.25 o 
  -4   5   9       25.93       27.39      5.27 o 
  -3   5   9       56.25       61.37      6.32 o 
  -2   5   9        0.19        2.63      3.95 o 
  -1   5   9       17.78       19.23      4.21 o 
   0   5   9       28.90       29.24      4.48 o 
   1   5   9        0.00        0.00      3.42 o 
   2   5   9        0.04       -3.42      3.42 o 
   3   5   9       13.81        9.22      3.69 o 
   4   5   9        6.53        6.85      3.95 o 
   5   5   9        1.96        0.26      4.48 o 
   6   5   9       36.67       45.04      6.06 o 
  -3   6   9        3.48       10.53      5.00 o 
  -2   6   9       13.60       16.07      4.74 o 
  -1   6   9        7.01       13.69      4.48 o 
   0   6   9        0.87       -2.11      3.95 o 
   1   6   9       12.52        7.64      3.95 o 
   2   6   9        0.68        5.27      3.95 o 
   4   6   9       19.99       14.22      4.48 o 
   5   6   9        0.31       -3.16      4.48 o 
  -2   7   9        1.63        3.42      4.74 o 
  -1   7   9        6.13        9.48      4.48 o 
   0   7   9       81.96       81.92      6.85 o 
   1   7   9       73.59       77.44      6.59 o 
   2   7   9        1.22        2.90      4.21 o 
   4   7   9       30.17       42.14      5.79 o 
  -1  -6  10        2.62        4.23      3.52 o 
   0  -6  10       19.37       15.57      3.52 o 
   1  -6  10       22.36       27.48      3.72 o 
   2  -6  10       87.81       83.80      4.35 o 
  -3  -5  10        0.74       -2.37      5.00 o 
  -2  -5  10        0.55       -2.66      3.82 o 
  -1  -5  10        0.04        4.00      3.25 o 
   0  -5  10        0.40        0.79      3.69 o 
   1  -5  10        0.87       -2.82      3.07 o 
   2  -5  10        8.86        9.96      2.82 o 
   3  -5  10        1.22        1.67      2.94 o 
   4  -5  10        2.19        0.47      5.54 o 
  -3  -4  10        0.02       -5.00      5.00 o 
  -2  -4  10        0.80        1.48      3.07 o 
  -1  -4  10        0.38       -1.04      3.82 o 
   0  -4  10        0.03       -2.11      2.79 o 
   1  -4  10       35.41       33.85      3.44 o 
   2  -4  10       53.71       55.58      3.54 o 
   3  -4  10       17.30       22.48      2.99 o 
   4  -4  10       41.82       47.76      5.55 o 
   5  -4  10        2.12       -1.27      3.12 o 
  -4  -3  10        0.08        0.14      3.44 o 
  -3  -3  10        7.49        9.06      3.15 o 
  -2  -3  10        0.78       -1.05      2.98 o 
  -1  -3  10        0.90        1.70      2.77 o 
   0  -3  10        1.08       -0.40      2.61 o 
   1  -3  10        9.37       11.57      6.06 o 
   2  -3  10      130.47      133.89      6.06 o 
   3  -3  10       13.22       19.68      6.44 o 
   4  -3  10        0.43        0.15      2.51 o 
   5  -3  10        0.54       -4.12      4.12 o 
  -4  -2  10        4.00        2.07      3.34 o 
  -3  -2  10       34.48       36.22      3.72 o 
  -2  -2  10       31.78       34.75      3.44 o 
  -1  -2  10       16.92       17.12      2.79 o 
   0  -2  10        0.32       -2.42      2.42 o 
   1  -2  10        8.50        9.61      2.61 o 
   2  -2  10       84.95       83.58      4.37 o 
   3  -2  10       15.16       19.17      2.58 o 
   4  -2  10        0.81       -1.81      2.40 o 
   5  -2  10        6.22        3.23      2.75 o 
   6  -2  10        1.98        3.30      5.53 o 
  -5  -1  10        8.41        9.88      3.72 o 
  -4  -1  10       18.30       17.03      4.48 o 
  -3  -1  10       47.35       45.38      6.19 o 
  -2  -1  10        0.95        1.60      2.51 o 
  -1  -1  10        7.55        7.64      2.61 o 
   0  -1  10       51.87       45.84      3.52 o 
   1  -1  10        7.48        9.20      2.42 o 
   2  -1  10        0.90        0.82      2.50 o 
   3  -1  10        0.66        2.24      2.05 o 
   4  -1  10       38.89       40.59      2.89 o 
   5  -1  10        0.65       -1.24      2.46 o 
   6  -1  10       45.23       51.04      4.54 o 
  -5   0  10       19.45       19.10      3.81 o 
  -4   0  10       27.62       25.73      5.00 o 
  -3   0  10       36.19       35.73      3.63 o 
  -2   0  10        1.85       -1.81      2.47 o 
  -1   0  10       23.99       17.38      2.70 o 
   0   0  10       82.98       77.71      4.00 o 
   1   0  10       69.26       57.29      3.73 o 
   2   0  10        1.13       -0.08      2.32 o 
   3   0  10       15.62       13.96      2.16 o 
   4   0  10        1.32        3.06      2.16 o 
   5   0  10        7.09        6.28      7.37 o 
   6   0  10        2.89       -1.67      3.25 o 
  -5   1  10        1.72       -2.12      3.52 o 
  -4   1  10        2.52        0.36      3.03 o 
  -3   1  10        6.12        5.92      2.85 o 
  -2   1  10        3.28        0.58      2.59 o 
  -1   1  10        4.40        2.13      2.28 o 
   0   1  10       63.36       53.83      3.71 o 
   1   1  10      140.01      122.49      5.53 o 
   2   1  10        1.97        4.11      2.40 o 
   3   1  10        0.31       -1.81      1.81 o 
   4   1  10        0.40       -1.96      1.96 o 
   5   1  10        6.83        8.12      3.15 o 
   6   1  10        0.20        0.92      3.54 o 
  -4   2  10        0.74       -3.03      3.03 o 
  -3   2  10        0.01       -1.50      2.66 o 
  -2   2  10       95.82       94.11      4.56 o 
  -1   2  10        0.00       -0.41      2.28 o 
   0   2  10       17.33       17.59      2.77 o 
   1   2  10       95.52       83.68      7.24 o 
   2   2  10       36.23       29.34      3.07 o 
   3   2  10       26.90       22.96      2.96 o 
   4   2  10       62.50       65.17      3.54 o 
   5   2  10        2.40       -1.17      3.69 o 
   6   2  10       22.34       22.19      4.00 o 
  -4   3  10       35.34       37.49      3.73 o 
  -3   3  10        1.30       -1.13      5.14 o 
  -2   3  10       11.46       14.94      2.96 o 
  -1   3  10       36.90       45.44      3.42 o 
   0   3  10        0.00       -1.07      3.69 o 
   1   3  10        0.11       -2.32      2.32 o 
   2   3  10       22.15       23.16      2.79 o 
   3   3  10        5.03        7.91      2.70 o 
   4   3  10        6.37        4.09      2.88 o 
   5   3  10       56.60       66.26      4.75 o 
   6   3  10      139.83      125.23      6.98 o 
  -4   4  10        0.15        7.37      5.27 o 
  -3   4  10        8.06        0.53      4.74 o 
  -2   4  10       13.74       13.43      4.48 o 
  -1   4  10        1.31       -3.69      3.95 o 
   0   4  10       14.62       15.62      2.70 o 
   1   4  10        2.32        7.15      2.59 o 
   2   4  10       14.15       17.46      5.00 o 
   3   4  10       48.21       51.03      4.61 o 
   4   4  10        0.13       -1.18      4.08 o 
   5   4  10       38.62       33.48      3.81 o 
  -3   5  10        0.71       -2.90      5.00 o 
  -2   5  10        5.69       -2.37      4.48 o 
  -1   5  10       89.01      109.84      7.38 o 
   0   5  10      118.30      121.44      7.38 o 
   1   5  10        2.98        1.05      3.95 o 
   2   5  10        4.44        7.37      3.95 o 
   4   5  10        0.69       -0.26      4.21 o 
   5   5  10       12.83       14.49      5.00 o 
  -2   6  10        6.93        4.48      5.27 o 
  -1   6  10        0.08       -0.26      4.48 o 
   0   6  10        8.15        8.95      4.48 o 
   1   6  10        1.12        5.79      4.48 o 
   2   6  10        9.44       17.65      4.74 o 
   1   7  10        9.22       11.32      4.74 o 
   0  -5  11        1.19       -3.04      3.63 o 
   1  -5  11       30.49       33.66      3.91 o 
  -2  -4  11        2.62        6.60      3.81 o 
  -1  -4  11        0.03        1.32      3.35 o 
   0  -4  11        3.55        0.26      4.21 o 
   1  -4  11       29.48       29.22      3.81 o 
   2  -4  11        1.60       -2.50      3.35 o 
   3  -4  11        2.34        0.26      4.87 o 
  -3  -3  11        0.46       -1.15      6.85 o 
  -2  -3  11        3.53        2.90      3.35 o 
  -1  -3  11       15.39       14.47      3.44 o 
   0  -3  11        2.49       -1.20      3.07 o 
   1  -3  11        0.00       -0.60      3.07 o 
   2  -3  11        0.84       -2.98      2.98 o 
   3  -3  11        6.95        4.00      3.25 o 
   4  -3  11        0.61       -1.52      3.03 o 
  -3  -2  11        0.40       -0.91      3.34 o 
  -2  -2  11        8.98        5.53      3.17 o 
  -1  -2  11       15.90       17.01      6.45 o 
   0  -2  11       43.79       39.93      3.69 o 
   1  -2  11        1.60        0.59      2.88 o 
   2  -2  11        9.58       10.33      2.96 o 
   3  -2  11        1.03       -2.58      2.96 o 
   4  -2  11        7.78        8.93      2.82 o 
   5  -2  11        5.82        4.26      2.93 o 
  -3  -1  11        0.10       -2.10      3.22 o 
  -2  -1  11        0.08       -0.64      3.15 o 
  -1  -1  11       36.21       34.74      3.44 o 
   0  -1  11       62.72       55.42      4.00 o 
   1  -1  11        2.34        2.90      2.79 o 
   2  -1  11        0.16       -1.05      3.16 o 
   3  -1  11        0.15        1.00      2.77 o 
   4  -1  11       11.83        9.60      2.58 o 
   5  -1  11        2.27       -1.97      3.63 o 
  -4   0  11        0.44        0.95      3.41 o 
  -3   0  11       32.70       30.79      3.90 o 
  -2   0  11        0.70       -2.21      2.96 o 
  -1   0  11        2.40        3.42      3.95 o 
   0   0  11       27.47       26.89      3.17 o 
   1   0  11       16.11       15.47      3.42 o 
   2   0  11       17.39       14.86      2.88 o 
   3   0  11       44.11       47.36      3.90 o 
   4   0  11        2.06        2.70      2.37 o 
   5   0  11       12.79       13.53      3.60 o 
  -3   1  11        2.75        2.60      3.22 o 
  -2   1  11       19.67       21.50      3.29 o 
  -1   1  11        0.57        0.02      2.77 o 
   0   1  11        0.30        1.02      2.59 o 
   1   1  11       17.43       13.22      2.88 o 
   2   1  11        0.55        0.92      2.61 o 
   3   1  11        8.97        6.02      2.77 o 
   4   1  11       52.62       56.90      4.30 o 
   5   1  11      192.00      173.03      8.69 o 
  -3   2  11        9.43       12.20      3.29 o 
  -2   2  11        0.89        1.81      3.07 o 
  -1   2  11        8.71        6.39      2.77 o 
   0   2  11        3.39        3.17      2.70 o 
   1   2  11       18.32       22.89      3.07 o 
   2   2  11       57.30       57.76      4.08 o 
   3   2  11        0.08       -0.33      2.90 o 
   4   2  11       39.99       45.57      5.79 o 
   5   2  11       33.17       32.11      4.00 o 
  -3   3  11        3.24        1.47      3.41 o 
  -2   3  11       55.82       63.79      5.27 o 
  -1   3  11       82.11       90.78      4.65 o 
   0   3  11        2.91        2.93      4.87 o 
   1   3  11        3.14        2.01      2.70 o 
   2   3  11       69.35       63.18      4.47 o 
   3   3  11        0.32        0.00      2.98 o 
   4   3  11       17.00       14.49      4.74 o 
   5   3  11       30.57       28.44      5.79 o 
  -2   4  11        0.05       -1.05      5.00 o 
  -1   4  11       10.48       16.33      5.00 o 
   0   4  11        4.40       12.11      4.74 o 
   1   4  11        7.69       13.04      2.96 o 
   2   4  11        3.50        3.37      2.88 o 
   3   4  11       14.24        9.15      3.26 o 
   4   4  11        0.90        4.74      4.74 o 
  -1   5  11        0.01        0.26      5.00 o 
   0   5  11       34.00       36.08      5.53 o 
   1   5  11       16.99       28.44      5.27 o 
   2   5  11        0.92        0.26      4.48 o 
   0  -3  12        1.67       -1.05      3.54 o 
   1  -3  12        0.45       -0.40      3.54 o 
   2  -3  12        0.11        1.15      3.69 o 
  -1  -2  12        4.10        3.15      3.44 o 
   0  -2  12        3.74        3.25      3.25 o 
   1  -2  12        3.46        4.18      3.56 o 
   2  -2  12       14.58       14.73      3.63 o 
   3  -2  12        0.75        1.91      3.63 o 
  -2  -1  12        1.16       -3.63      3.63 o 
  -1  -1  12        1.86        1.36      3.15 o 
   0  -1  12        5.34        5.53      3.17 o 
   1  -1  12        0.43       -1.40      3.07 o 
   2  -1  12        4.44        5.00      3.95 o 
   3  -1  12       29.67       28.53      3.71 o 
  -2   0  12        3.78        3.42      3.41 o 
  -1   0  12        2.12        4.14      3.16 o 
   0   0  12       14.95       15.72      3.34 o 
   1   0  12       28.81       25.90      5.14 o 
   2   0  12        0.68        6.58      3.17 o 
   3   0  12       18.02       16.52      3.41 o 
  -2   1  12       25.55       27.71      8.95 o 
  -1   1  12        0.42       -1.95      3.15 o 
   0   1  12        0.33       -1.24      2.96 o 
   1   1  12       41.27       38.44      3.81 o 
   2   1  12        2.48        2.72      3.07 o 
   3   1  12        8.91        9.87      3.34 o 
  -1   2  12       10.12        6.11      3.34 o 
   0   2  12        5.23        6.80      5.27 o 
   1   2  12        1.79        4.06      3.69 o 
   2   2  12       11.59        6.85      3.17 o 
   3   2  12        0.81        3.66      7.24 o 
  -1   3  12       51.09       50.28      4.21 o 
   0   3  12       12.45       17.56      3.34 o 
   1   3  12        0.16       -2.64      3.07 o 
   2   3  12       12.71       19.72      6.45 o 
   3   3  12       23.65       23.24      3.71 o 
   1   4  12       22.22       19.23      5.27 o 
                                                 
